# Supplementary material for: A global genomic analysis of Salmonella Concord reveals lineages with high antimicrobial resistance in Ethiopia
Source: Nat Commun. 2023 Jun 14;14:3517. doi: 10.1038/s41467-023-38902-x (PMC10267216; doi:10.1038/s41467-023-38902-x)
Supplement: Supplementary file 4 — Supplementary Data 1 [file 41467_2023_38902_MOESM4_ESM.csv]

sequencing_ID	lab_ID	SR_sample_accession	SR_lane_accession	LR_sample_accession	LR_run_accession	ST	HC0	HC900_ceBG	HC2000_super_lineage	lineage	BAPS_level1	BAPS_level2	qc	included	serotype_lab	country_of_isolation	year_of_isolation	source	institute	travel_origin	city_Orphanage_Ethiopia	remarks	AMIKACIN/KANAMYCIN/QUINOLONE/TOBRAMYCIN	BETA-LACTAM	CEPHALOSPORIN	CHLORAMPHENICOL	GENTAMICIN	GENTAMICIN/KANAMYCIN/TOBRAMYCIN	KANAMYCIN	MACROLIDE	MACROLIDE-AZI	QUATERNARY AMMONIUM	QUINOLONE	QUINOLONE/TRICLOSAN	RIFAMYCIN	STREPTOMYCIN	SULFONAMIDE	TETRACYCLINE	TRIMETHOPRIM	aac(3)-IId	aac(3)-IIe	aac(3)-IIg	aac(6')-IIc	aac(6')-Ib-cr5	aadA1	aadA2	ant(2'')-Ia	aph(3'')-Ib	aph(3')-Ia
32640_1_54	13000131	ERS3779244	ERR9516202	NA	NA	307472	307472	750	750	1	1	2	pass	yes	Concord	France	2012	stool	Institut Pasteur	USA+Brazil+Tanzania	NA	NA	NA	NA	NA	0	0	0	0	0	0	0	0	0	0	0	0	0	0	0	0	0	0	0	0	0	0	0	0
32640_1_59	18002834	ERS3779228	ERR9516204	NA	NA	307473	307473	750	750	1	1	2	pass	yes	Concord	France	2018	stool	Institut Pasteur	Thailand	NA	NA	0	1	0	0	0	0	0	0	0	0	1	0	0	0	0	0	0	0	0	0	0	0	0	0	0	0	0
32640_1_268	70343	ERS3779175	ERR9516309	NA	NA	19800	19800	750	750	1	1	2	pass	yes	Concord	USA	2007	stool	DTU Denmark	South Africa, Zambia, Malawi	NA	US/Alaska	NA	NA	NA	0	0	0	0	0	0	0	0	0	0	0	0	0	0	0	0	0	0	0	0	0	0	0	0
32640_1_288	011W902	ERS3779179	ERR9516319	NA	NA	307517	307517	750	750	1	1	2	pass	yes	Concord	Denmark	2000	stool	DTU Denmark	NA	NA	NA	NA	NA	NA	0	0	0	0	0	0	0	0	0	0	0	0	0	0	0	0	0	0	0	0	0	0	0	0
32640_1_332	H04360496	ERS3779189	ERR9516341	NA	NA	307502	307502	750	750	1	1	2	pass	yes	Concord	UK	2004	human	DTU Denmark	NA	NA	NA	NA	NA	NA	0	0	0	0	0	0	0	0	0	0	0	0	0	0	0	0	0	0	0	0	0	0	0	0
32640_1_2	H063740444	ERS3779203	ERR9516177	NA	NA	308001	308001	750	750	1	1	2	pass	yes	Concord	UK	2006	human	DTU Denmark	Kenya	NA	NA	NA	NA	NA	0	0	0	0	0	0	0	0	0	0	0	0	0	0	0	0	0	0	0	0	0	0	0	0
SRS4935529	746785	SRS4935529	SRR9261520	NA	NA	184271	184271	750	750	1	1	2	pass	yes	NA	UK	2019	human	UKHSA	NA	NA	NA	NA	NA	NA	0	0	0	0	0	0	0	0	0	0	0	0	0	0	0	0	0	0	0	0	0	0	0	0
SRS4840055	747829	SRS4840055	SRR9153217	NA	NA	184271	184271	750	750	1	1	2	pass	yes	NA	UK	2019	human	UKHSA	NA	NA	NA	NA	NA	NA	0	0	0	0	0	0	0	0	0	0	0	0	0	0	0	0	0	0	0	0	0	0	0	0
SRS4345282	679052	SRS4345282	SRR8552256	SAMEA110144033	ERR9855645	168508	168508	750	750	1	1	2	pass	yes	NA	UK	2019	human	UKHSA	Zambia	NA	Nanopore reference genome	NA	NA	NA	0	0	0	0	0	0	0	0	0	0	0	0	0	0	0	0	0	0	0	0	0	0	0	0
SRS3959533	624445	SRS3959533	SRR8087202	NA	NA	147886	147886	750	750	1	1	2	pass	yes	NA	UK	2018	human	UKHSA	Zambia	NA	NA	NA	NA	NA	0	0	0	0	0	0	0	0	0	0	0	0	0	0	0	0	0	0	0	0	0	0	0	0
SRS897960	63560	SRS897960	SRR1957936	NA	NA	24646	24646	750	750	1	1	2	pass	yes	NA	UK	2014	human	UKHSA	Thailand	NA	NA	NA	NA	NA	0	0	0	0	0	0	0	0	0	0	0	0	0	0	0	0	0	0	0	0	0	0	0	0
NA	07-0343	SRS723455	SRR1614844	NA	NA	19800	19800	750	750	1	1	2	pass	yes	NA	USA	2007	stool	CDC	NA	NA	NA	NA	NA	NA	0	0	0	0	0	0	0	0	0	0	0	0	0	0	0	0	0	0	0	0	0	0	0	0
NA	PNUSAS002314	SRS1523144	SRR3713638	NA	NA	40946	40946	750	750	1	1	2	pass	yes	NA	USA	NA	stool	CDC	NA	NA	NA	NA	NA	NA	0	0	0	0	0	0	0	0	0	0	0	0	0	0	0	0	0	0	0	0	0	0	0	0
NA	PNUSAS011686	SRS2116481	SRR5438429	NA	NA	68738	68738	750	750	1	1	2	pass	yes	NA	USA	2017	stool	CDC	NA	NA	NA	NA	NA	NA	0	0	0	0	0	0	0	0	0	0	0	0	0	0	0	0	0	0	0	0	0	0	0	0
NA	PNUSAS006235	SRS2211221	SRR5578832	NA	NA	70975	70975	750	750	1	1	2	pass	yes	NA	USA	NA	NA	CDC	NA	NA	NA	NA	NA	NA	0	0	0	0	0	0	0	0	0	0	0	0	0	0	0	0	0	0	0	0	0	0	0	0
NA	PNUSAS017002	SRS2342799	SRR5812321	NA	NA	77583	77583	750	750	1	1	2	pass	yes	NA	USA	2017	urine	CDC	NA	NA	NA	NA	NA	NA	0	0	0	0	0	0	0	0	0	0	0	0	0	0	0	0	0	0	0	0	0	0	0	0
NA	PNUSAS035829	SRS3080296	SRR6879944	NA	NA	112818	112818	750	750	1	1	2	pass	yes	NA	USA	2017	stool	CDC	NA	NA	NA	NA	NA	NA	0	0	0	0	0	0	0	0	0	0	0	0	0	0	0	0	0	0	0	0	0	0	0	0
NA	880386	SRS6108150	SRR11028690	NA	NA	224408	224408	750	750	1	1	2	pass	yes	NA	UK	2020	human	UKHSA	NA	NA	NA	NA	NA	NA	0	0	0	0	0	0	0	0	0	0	0	0	0	0	0	0	0	0	0	0	0	0	0	0
NA	1280329	SRS9640813	SRR15299835	NA	NA	279470	279470	750	750	1	1	2	pass	yes	NA	UK	2021	food	UKHSA	NA	NA	NA	NA	NA	NA	0	0	0	0	0	0	0	0	0	0	0	0	0	0	0	0	0	0	0	0	0	0	0	0
NA	202109373	NA	Salm202109373_S35	NA	NA	300653	300653	750	750	1	1	2	pass	yes	NA	France	2021	stool	Institut Pasteur	France	NA	uploaded via Enterobase	NA	NA	NA	0	0	0	0	0	0	0	0	0	0	0	0	0	0	0	0	0	0	0	0	0	0	0	0
NA	202101195	NA	Salm202101195_S57	NA	NA	300652	300652	750	750	1	1	2	pass	yes	NA	France	2021	stool	Institut Pasteur	Tanzania	NA	uploaded via Enterobase	NA	NA	NA	0	0	0	0	0	0	0	0	0	0	0	0	0	0	0	0	0	0	0	0	0	0	0	0
NA	156K	NA	WS0838_S51	NA	NA	300648	300648	750	750	1	1	2	pass	yes	NA	USA	1944	poultry	Institut Pasteur	USA	NA	uploaded via Enterobase	NA	NA	NA	0	0	0	0	0	0	0	0	0	0	0	0	0	0	0	0	0	0	0	0	0	0	0	0
32640_1_81	994336	ERS3779235	ERR9516216	NA	NA	307468	307468	750	750	2	1	1	pass	yes	Concord	France	1999	stool	Institut Pasteur	NA	NA	NA	NA	NA	NA	0	0	0	0	0	0	0	0	0	0	0	0	0	0	0	0	0	0	0	0	0	0	0	0
32640_1_90	943860	ERS3779240	ERR9516221	NA	NA	307453	307453	750	750	2	1	1	pass	yes	Concord	France	1994	food	Institut Pasteur	NA	NA	isolated from porc	NA	NA	NA	0	0	0	0	0	0	0	0	0	0	0	0	0	0	0	0	0	0	0	0	0	0	0	0
32640_1_127	971252	ERS3779250	ERR9516239	NA	NA	307432	307432	750	750	2	1	1	pass	yes	Concord	France	1997	stool	Institut Pasteur	NA	NA	NA	NA	NA	NA	0	0	0	0	0	0	0	0	0	0	0	0	0	0	0	0	0	0	0	0	0	0	0	0
32640_1_75	9801763	ERS3779254	ERR9516212	NA	NA	307469	307469	750	750	2	1	1	pass	yes	Concord	France	1998	stool	Institut Pasteur	NA	NA	NA	NA	NA	NA	0	0	0	0	0	0	0	0	0	0	0	0	0	0	0	0	0	0	0	0	0	0	0	0
32640_1_140	945055	ERS3779256	ERR9516245	NA	NA	307426	307426	750	750	2	1	1	pass	yes	Concord	France	1994	stool	Institut Pasteur	NA	NA	NA	NA	NA	NA	0	0	0	0	0	0	0	0	0	0	0	0	0	0	0	0	0	0	0	0	0	0	0	0
32640_1_148	945111	ERS3779260	ERR9516249	NA	NA	307416	307416	750	750	2	1	1	pass	yes	Concord	France	1994	stool	Institut Pasteur	NA	NA	NA	NA	NA	NA	0	0	0	0	0	0	0	0	0	0	0	0	0	0	0	0	0	0	0	0	0	0	0	0
32640_1_84	9904110	ERS3779259	ERR9516217	NA	NA	307439	307439	750	750	2	1	1	pass	yes	Concord	France	1999	stool	Institut Pasteur	NA	NA	NA	NA	NA	NA	0	0	0	0	0	0	0	0	0	0	0	0	0	0	0	0	0	0	0	0	0	0	0	0
32640_1_85	972988	ERS3779261	ERR9516218	NA	NA	307438	307438	750	750	2	1	1	pass	yes	Concord	France	1997	pus	Institut Pasteur	NA	NA	NA	NA	NA	NA	0	0	0	0	0	0	0	0	0	0	0	0	0	0	0	0	0	0	0	0	0	0	0	0
32640_1_152	945175	ERS3779262	ERR9516251	NA	NA	307410	307410	750	750	2	1	1	pass	yes	Concord	France	1994	stool	Institut Pasteur	NA	NA	NA	NA	NA	NA	0	0	0	0	0	0	0	0	0	0	0	0	0	0	0	0	0	0	0	0	0	0	0	0
32640_1_156	952887	ERS3779263	ERR9516253	NA	NA	307409	307409	750	750	2	1	1	pass	yes	Concord	France	1995	stool	Institut Pasteur	NA	NA	NA	0	0	0	0	0	0	0	0	0	1	0	0	0	1	1	1	1	0	0	0	0	0	1	0	0	0	0
32640_1_97	9905562	ERS3779268	ERR9516224	NA	NA	307999	307999	750	750	2	1	1	pass	yes	Concord	France	1999	human	Institut Pasteur	NA	NA	NA	NA	NA	NA	0	0	0	0	0	0	0	0	0	0	0	0	0	0	0	0	0	0	0	0	0	0	0	0
32640_1_165	1_77	ERS3779269	ERR9516258	NA	NA	307492	307492	750	750	2	1	1	pass	yes	Concord	France	1977	food	Institut Pasteur	NA	NA	food source = frog legs	NA	NA	NA	0	0	0	0	0	0	0	0	0	0	0	0	0	0	0	0	0	0	0	0	0	0	0	0
32640_1_110	945065	ERS3779273	ERR9516230	NA	NA	307450	307450	750	750	2	1	1	pass	yes	Concord	France	1994	stool	Institut Pasteur	NA	NA	NA	NA	NA	NA	0	0	0	0	0	0	0	0	0	0	0	0	0	0	0	0	0	0	0	0	0	0	0	0
32640_1_114	945834	ERS3779272	ERR9516232	NA	NA	307431	307431	750	750	2	1	1	pass	yes	Concord	France	1994	stool	Institut Pasteur	NA	NA	NA	NA	NA	NA	0	0	0	0	0	0	0	0	0	0	0	0	0	0	0	0	0	0	0	0	0	0	0	0
32640_1_244	36505	ERS3779350	ERR9516297	NA	NA	307392	307392	750	750	2	1	1	pass	yes	Concord	France	2003	human	Institut Pasteur	NA	NA	NA	NA	NA	NA	0	0	0	0	0	0	0	0	0	0	0	0	0	0	0	0	0	0	0	0	0	0	0	0
32640_1_336	H044240362	ERS3779191	ERR9516343	SAMEA110144032	ERR9855644	307501	307501	750	750	2	1	1	pass	yes	Concord	UK	2004	human	DTU Denmark	Kenya	NA	Nanopore reference genome	NA	NA	NA	0	0	0	0	0	0	0	0	0	0	0	0	0	0	0	0	0	0	0	0	0	0	0	0
32640_1_380	H044300234	ERS3779200	ERR9516359	NA	NA	308006	308006	750	750	2	1	1	pass	yes	Concord	UK	2004	human	DTU Denmark	Kenya	NA	NA	NA	NA	NA	0	0	0	0	0	0	0	0	0	0	0	0	0	0	0	0	0	0	0	0	0	0	0	0
SRS4956746	728838	SRS4956746	SRR9287467	NA	NA	186001	186001	750	750	2	1	1	pass	yes	NA	UK	2019	human	UKHSA	South Africa	NA	NA	NA	NA	NA	0	0	0	0	0	0	0	0	0	0	0	0	0	0	0	0	0	0	0	0	0	0	0	0
32640_1_46	951869	ERS3779239	ERR9516198	NA	NA	307474	307474	750	750	2	1	1	pass	yes	Concord	France	1995	stool	Institut Pasteur	NA	NA	NA	NA	NA	NA	0	0	0	0	0	0	0	0	0	0	0	0	0	0	0	0	0	0	0	0	0	0	0	0
32640_1_76	82051	ERS3779221	ERR9516213	NA	NA	307447	307447	7922	750	3	3	8	pass	yes	Concord	France	2008	stool	Institut Pasteur	NA	NA	NA	0	0	1	1	1	1	0	1	0	1	0	0	1	2	2	1	1	0	0	1	1	0	0	0	0	1	0
32640_1_80	75390	ERS3779223	ERR9516215	NA	NA	307470	307470	7922	750	3	3	10	pass	yes	Concord	France	2007	human	Institut Pasteur	NA	NA	Likely from Ethiopia	0	0	2	1	1	1	0	1	0	1	1	0	1	2	3	1	1	0	0	1	1	0	0	0	0	1	0
32640_1_21	72973	ERS3779231	ERR9516186	NA	NA	307998	307998	7922	750	3	3	10	pass	yes	Concord	France	2007	pus	Institut Pasteur	NA	NA	NA	0	0	2	1	1	1	0	1	0	1	1	0	1	2	2	1	1	0	0	1	1	0	0	0	0	1	0
32640_1_30	69102	ERS3779236	ERR9516190	NA	NA	307481	307481	7922	750	3	3	10	pass	yes	Concord	France	2006	human	Institut Pasteur	NA	NA	NA	0	0	2	1	1	1	0	1	0	1	1	0	1	2	2	1	1	0	0	1	1	0	0	0	0	1	0
32640_1_38	73140	ERS3779234	ERR9516194	NA	NA	307479	307479	7922	750	3	3	10	pass	yes	Concord	France	2007	stool	Institut Pasteur	NA	NA	NA	0	0	2	1	1	1	0	1	0	1	0	0	1	2	2	1	0	0	0	1	1	0	0	0	0	1	0
32640_1_115	101028	ERS3779249	ERR9516233	NA	NA	307446	307446	7922	750	3	3	7	pass	yes	Concord	France	2010	stool	Institut Pasteur	Ethiopia	NA	NA	0	0	1	0	0	0	0	0	0	0	0	0	0	2	1	0	0	0	0	0	0	0	0	0	0	1	0
32640_1_67	10007531	ERS3779251	ERR9516208	NA	NA	307466	307466	7922	750	3	3	7	pass	yes	Concord	France	2010	stool	Institut Pasteur	NA	NA	NA	0	0	1	0	0	0	0	0	0	0	0	0	0	2	1	1	0	0	0	0	0	0	0	0	0	1	0
32640_1_169	53728	ERS3779275	ERR9516260	NA	NA	307465	307465	7922	750	3	3	10	pass	yes	Concord	France	2005	stool	Institut Pasteur	NA	NA	Household contact with an adoptee from Ethiopia (200505343)	0	1	2	1	2	1	0	1	0	1	1	0	1	2	2	1	1	0	1	1	1	0	0	0	0	1	0
32640_1_177	96308	ERS3779278	ERR9516264	NA	NA	307463	307463	7922	750	3	3	8	pass	yes	Concord	France	2009	human	Institut Pasteur	NA	NA	NA	0	0	1	1	0	0	0	0	0	0	0	0	0	2	1	1	0	0	0	0	0	0	0	0	0	1	0
32640_1_181	9193	ERS3779277	ERR9516266	NA	NA	307458	307458	7922	750	3	3	8	pass	yes	Concord	France	2009	stool	Institut Pasteur	NA	NA	NA	0	0	1	1	1	1	0	1	0	1	0	0	1	2	2	1	1	0	0	1	1	0	0	0	0	1	0
32640_1_190	92494	ERS3779279	ERR9516271	NA	NA	307423	307423	7922	750	3	3	9	pass	yes	Concord	France	2009	stool	Institut Pasteur	Ethiopia	NA	Adoptee from Ethiopia	0	0	2	1	1	1	0	1	0	1	0	0	1	2	2	1	1	0	0	1	1	0	0	0	0	1	0
32640_1_126	82289	ERS3779283	ERR9516238	NA	NA	307434	307434	7922	750	3	3	8	pass	yes	Concord	France	2008	stool	Institut Pasteur	Ethiopia	NA	Adoptee from Ethiopia	0	0	0	0	0	0	0	0	0	0	0	0	0	2	1	0	0	0	0	0	0	0	0	0	0	1	0
32640_1_130	10395	ERS3779284	ERR9516240	NA	NA	307427	307427	7922	750	3	3	7	pass	yes	Concord	France	2010	blood	Institut Pasteur	Ethiopia	NA	Adoptee from Ethiopia	0	0	1	0	1	1	0	1	0	1	0	0	1	2	2	1	1	0	0	1	1	0	0	0	0	1	0
32640_1_202	97374	ERS3779286	ERR9516276	NA	NA	307421	307421	7922	750	3	3	7	pass	yes	Concord	France	2009	stool	Institut Pasteur	Ethiopia	NA	Adoptee from Ethiopia	0	0	1	0	0	0	0	0	0	0	0	0	0	2	1	0	0	0	0	0	0	0	0	0	0	1	0
32640_1_139	83152	ERS3779289	ERR9516244	NA	NA	307429	307429	7922	750	3	3	8	pass	yes	Concord	France	2008	stool	Institut Pasteur	Ethiopia	NA	NA	0	0	1	1	1	1	0	1	0	1	0	0	1	2	2	1	1	0	0	1	1	0	0	0	0	1	0
32640_1_214	90566	ERS3779291	ERR9516282	NA	NA	307397	307397	7922	750	3	3	8	pass	yes	Concord	France	2009	stool	Institut Pasteur	NA	NA	NA	0	0	1	1	1	1	0	1	0	2	0	0	1	2	2	1	1	0	0	1	1	0	0	0	0	1	0
32640_1_223	93534	ERS3779294	ERR9516286	NA	NA	307404	307404	7922	750	3	3	9	pass	yes	Concord	France	2009	human	Institut Pasteur	NA	NA	Likely from Ethiopia	0	0	1	1	0	0	0	0	0	0	0	0	0	2	1	1	0	0	0	0	0	0	0	0	0	1	0
32640_1_228	55343	ERS3779295	ERR9516289	NA	NA	307402	307402	7922	750	3	3	10	pass	yes	Concord	France	2005	stool	Institut Pasteur	Ethiopia	NA	Adoptee from Ethiopia	0	1	2	1	2	1	0	1	0	1	1	0	1	2	2	1	1	0	1	1	1	0	0	0	0	1	0
32640_1_231	83425	ERS3779293	ERR9516290	NA	NA	307399	307399	7922	750	3	3	8	pass	yes	Concord	France	2008	stool	Institut Pasteur	NA	NA	NA	0	0	1	1	1	1	0	1	0	1	0	0	1	2	2	1	1	0	0	1	1	0	0	0	0	1	0
32640_1_143	91755	ERS3779296	ERR9516246	NA	NA	307419	307419	7922	750	3	3	9	pass	yes	Concord	France	2009	stool	Institut Pasteur	Ethiopia	NA	Adoptee from Ethiopia	0	0	2	1	1	1	0	1	0	1	0	0	1	2	2	1	1	0	0	1	1	0	0	0	0	1	0
32640_1_239	10002900	ERS3779300	ERR9516294	NA	NA	307407	307407	7922	750	3	3	9	pass	yes	Concord	France	2010	human	Institut Pasteur	NA	NA	NA	0	0	2	0	1	1	0	1	0	1	0	0	1	2	2	0	1	0	0	1	1	0	0	0	0	1	0
32640_1_151	87795	ERS3779305	ERR9516250	NA	NA	307415	307415	7922	750	3	3	8	pass	yes	Concord	France	2008	stool	Institut Pasteur	Ethiopia	NA	Adoptee from Ethiopia	0	0	1	1	1	1	0	1	0	1	0	0	1	2	2	1	1	0	0	1	1	0	0	0	0	1	0
32640_1_249	13010200	ERS3779304	ERR9516300	NA	NA	307534	307534	7922	750	3	3	10	pass	yes	Concord	France	2013	stool	Institut Pasteur	Ethiopia	NA	Adoptee from Ethiopia	0	0	1	0	1	1	0	1	0	1	0	0	1	2	2	0	1	0	0	1	1	0	0	0	0	1	0
32640_1_155	93640	ERS3779306	ERR9516252	NA	NA	307411	307411	7922	750	3	3	9	pass	yes	Concord	France	2009	stool	Institut Pasteur	Ethiopia	NA	Adoptee from Ethiopia	0	0	2	1	1	1	0	1	0	1	0	0	1	2	2	1	1	0	0	1	1	0	0	0	0	1	0
32640_1_176	94140	ERS3779314	ERR9516263	NA	NA	307459	307459	7922	750	3	3	9	pass	yes	Concord	France	2009	stool	Institut Pasteur	Ethiopia	NA	Adoptee from Ethiopia	0	0	1	0	1	1	0	1	0	1	0	0	1	2	2	1	1	0	0	1	1	0	0	0	0	1	0
32640_1_333	902278	ERS3779330	ERR9516342	NA	NA	307503	307503	7922	750	3	3	8	pass	yes	Concord	Belgium	2009	stool	ScienSano	Ethiopia	NA	NA	0	0	1	1	1	1	0	1	0	1	0	0	1	2	2	1	1	0	0	1	1	0	0	0	0	1	0
32640_1_294	801572	ERS3779320	ERR9516322	NA	NA	307503	307503	7922	750	3	3	8	pass	yes	Concord	Belgium	2008	stool	ScienSano	Ethiopia	NA	NA	0	0	0	1	1	1	0	1	0	1	0	0	1	2	2	1	1	0	0	1	1	0	0	0	0	1	0
32640_1_337	83750	ERS3779331	ERR9516344	NA	NA	307503	307503	7922	750	3	3	8	pass	yes	Concord	Belgium	2008	stool	ScienSano	Ethiopia	NA	NA	0	0	1	1	1	1	0	1	0	1	0	0	1	0	2	1	1	0	0	1	1	0	0	0	0	0	0
32640_1_286	800722	ERS3779318	ERR9516318	NA	NA	307519	307519	7922	750	3	3	8	pass	yes	Concord	Belgium	2008	stool	ScienSano	Ethiopia	NA	NA	0	0	1	1	1	1	0	1	0	1	0	0	1	2	2	1	1	0	0	1	1	0	0	0	0	1	0
32640_1_291	800828	ERS3779319	ERR9516321	NA	NA	307520	307503	7922	750	3	3	8	pass	yes	Concord	Belgium	2008	stool	ScienSano	Ethiopia	NA	NA	0	0	1	1	1	1	0	1	0	1	0	0	1	2	2	1	1	0	0	1	1	0	0	0	0	1	0
32640_1_283	806215	ERS3779317	ERR9516317	NA	NA	307521	307521	7922	750	3	3	8	pass	yes	Concord	Belgium	2008	stool	ScienSano	Ethiopia	NA	NA	0	0	1	1	1	1	0	1	0	1	0	0	1	2	2	1	1	0	0	1	1	0	0	0	0	1	0
32640_1_278	802006	ERS3779316	ERR9516314	NA	NA	307521	307521	7922	750	3	3	8	pass	yes	Concord	Belgium	2008	stool	ScienSano	Ethiopia	NA	NA	0	0	1	1	1	1	0	1	0	1	0	0	1	2	2	1	1	0	0	1	1	0	0	0	0	1	0
32640_1_273	801388	ERS3779315	ERR9516312	NA	NA	307526	307526	7922	750	3	3	8	pass	yes	Concord	Belgium	2008	stool	ScienSano	Ethiopia	NA	NA	0	0	0	1	1	1	0	1	0	1	0	0	1	2	2	1	1	0	0	1	1	0	0	0	0	1	0
1309	ITM_8091960	ERS12242842�	ERR9855642	nr tube: 1309 - PacBio reference genome	NA	166333	166333	7922	750	3	3	8	pass	yes	Concord	Belgium	2008	stool	ITM	Ethiopia	NA	nr tube: 1309 - PacBio reference genome	0	0	1	1	1	1	0	1	0	1	0	0	1	2	2	1	1	0	0	1	1	0	0	0	0	1	0
32640_1_298	7091295	ERS3779322	ERR9516324	NA	NA	307522	307522	7922	750	3	3	10	pass	yes	Concord	Belgium	2007	human	ITM	Ethiopia	NA	nr tube: 524	0	0	2	1	0	0	0	0	0	1	1	0	0	2	2	1	1	0	0	0	0	0	0	0	0	1	0
32640_1_311	81578	ERS3779324	ERR9516330	NA	NA	307514	307514	7922	750	NA	3	10	pass	yes	Concord	Belgium	2008	human	ITM	Ethiopia	NA	nr tube: 40	0	1	1	1	0	0	0	1	0	1	0	0	0	0	1	0	1	0	0	0	0	0	0	0	0	0	0
32640_1_315	9070341	ERS3779325	ERR9516332	NA	NA	307515	307515	7922	750	3	3	8	pass	yes	Concord	Belgium	2009	human	ITM	Ethiopia	NA	nr tube: 1648	0	0	1	1	1	1	0	1	0	1	0	0	1	2	2	1	1	0	0	1	1	0	0	0	0	1	0
32640_1_323	8052474	ERS3779329	ERR9516336	NA	NA	307508	307508	7922	750	3	3	10	pass	yes	Concord	Belgium	2008	human	ITM	Ethiopia	NA	nr tube: 787	0	0	2	1	1	1	0	1	0	1	0	0	1	2	2	0	1	0	0	1	1	0	0	0	0	1	0
32640_1_329	7062981	ERS3779328	ERR9516340	NA	NA	307505	307505	7922	750	3	3	10	pass	yes	Concord	Belgium	2007	human	ITM	Ethiopia	NA	nr tube: 465	0	0	1	0	1	1	0	1	0	1	0	0	1	2	2	0	1	0	0	1	1	0	0	0	0	1	0
32640_1_189	71737	ERS3779335	ERR9516270	NA	NA	307420	307420	7922	750	3	3	10	pass	yes	Concord	France	2007	stool	Institut Pasteur	NA	NA	NA	0	0	2	0	1	1	0	1	0	1	0	0	1	2	2	1	1	0	0	1	1	0	0	0	0	1	0
32640_1_200	73370	ERS3779338	ERR9516275	NA	NA	307408	307408	7922	750	3	3	10	pass	yes	Concord	France	2007	stool	Institut Pasteur	NA	NA	NA	0	0	2	1	1	1	0	1	0	1	1	0	1	2	2	1	1	0	0	1	1	0	0	0	0	1	0
32640_1_204	74472	ERS3779339	ERR9516277	NA	NA	307443	307443	7922	750	3	3	10	pass	yes	Concord	France	2007	stool	Institut Pasteur	Central Africa	NA	NA	0	0	2	1	1	1	0	1	0	1	1	0	1	2	2	1	1	0	0	1	1	0	0	0	0	1	0
32640_1_212	71427	ERS3779341	ERR9516281	NA	NA	307398	307398	7922	750	3	3	10	pass	yes	Concord	France	2007	stool	Institut Pasteur	Ethiopia	NA	Adoptee from Ethiopia	0	0	2	1	1	1	0	1	0	1	1	0	1	2	2	1	1	0	0	1	1	0	0	0	0	1	0
32640_1_236	94424	ERS3779348	ERR9516293	NA	NA	307394	307394	7922	750	3	3	9	pass	yes	Concord	France	2009	human	Institut Pasteur	NA	NA	NA	0	0	2	1	1	1	0	1	0	1	0	0	1	2	2	0	1	0	0	1	1	0	0	0	0	1	0
32640_1_248	92620	ERS3779353	ERR9516299	NA	NA	307391	307391	7922	750	3	3	9	pass	yes	Concord	France	2009	stool	Institut Pasteur	Ethiopia	NA	Adoptee from Ethiopia	0	0	1	1	1	1	0	1	0	1	0	0	1	2	2	1	1	0	0	1	1	0	0	0	0	1	0
32640_1_260	10004169	ERS3779357	ERR9516305	NA	NA	307531	307531	7922	750	3	3	9	pass	yes	Concord	France	2010	stool	Institut Pasteur	NA	NA	NA	0	0	1	0	1	1	0	1	0	1	0	0	1	2	2	0	1	0	0	1	1	0	0	0	0	1	0
32640_1_340	70349	ERS3779190	ERR9516345	NA	NA	307500	307500	7922	750	3	3	10	pass	yes	Concord	USA	2007	stool	DTU Denmark	Ethiopia	Addis Ababa - Orphanage H	US/Tennessee	0	0	2	1	1	1	0	1	0	1	0	0	1	2	2	1	1	0	0	1	1	0	0	0	0	1	0
32640_1_381	H061980337	ERS3779202	ERR9516360	NA	NA	308005	308005	7922	750	3	3	10	pass	yes	Concord	UK	2006	human	DTU Denmark	Ethiopia	NA	Adoptee from Ethiopia	0	0	2	1	1	1	0	1	0	1	0	0	1	2	2	1	1	0	0	1	1	0	0	0	0	1	0
32640_1_6	H071600082	ERS3779204	ERR9516179	NA	NA	307957	307957	7922	750	3	3	10	pass	yes	Concord	UK	2007	human	DTU Denmark	NA	NA	NA	0	0	2	1	1	1	0	1	0	1	0	1	1	2	2	1	1	0	0	1	1	0	0	0	0	1	0
32640_1_35	53306	ERS3779211	ERR9516193	NA	NA	307480	307480	7922	750	3	3	10	pass	yes	Concord	Austria	2006	human	DTU Denmark	Ethiopia	NA	Adoptee from Ethiopia	0	0	2	1	1	1	0	1	0	1	0	0	1	2	2	1	1	0	0	1	1	0	0	0	0	1	0
32640_1_39	64206	ERS3779212	ERR9516195	SAMEA110144036	ERR9855648	307475	307475	7922	750	3	3	10	pass	yes	Concord	Austria	2006	human	DTU Denmark	Ethiopia	NA	Adoptee from Ethiopia	0	0	1	1	1	1	0	1	0	1	0	0	1	2	2	1	1	0	0	1	1	0	0	0	0	1	0
32640_1_43	643706	ERS3779213	ERR9516197	NA	NA	307477	307477	7922	750	3	3	10	pass	yes	Concord	Austria	2006	human	DTU Denmark	Ethiopia	NA	Patient accompanied her Ethiopian adoptee (asymptomatic) from Ethiopia	0	0	2	1	1	1	0	1	0	1	0	0	1	2	2	1	1	0	0	1	1	0	0	0	0	1	0
32640_1_47	95907	ERS3779214	ERR9516199	SAMEA110144038	ERR9855650	307485	307485	7922	750	3	3	10	pass	yes	Concord	Austria	2007	human	DTU Denmark	Ethiopia	NA	Adoptee from Ethiopia	0	0	2	1	1	1	0	1	0	1	1	0	1	2	2	1	1	0	0	1	1	0	0	0	0	1	0
32640_1_51	397607	ERS3779216	ERR9516201	NA	NA	307490	307490	7922	750	3	3	10	pass	yes	Concord	NA	NA	NA	DTU Denmark	NA	NA	NA	0	0	1	1	1	1	0	1	0	1	0	0	1	2	2	1	1	0	0	1	1	0	0	0	0	1	0
SRS906593	57148	SRS906593	SRR1970017	NA	NA	31514	31514	7922	750	3	3	10	pass	yes	NA	UK	2014	human	UKHSA	NA	NA	NA	0	0	2	1	1	1	0	1	0	1	0	0	1	2	2	1	1	0	0	1	1	0	0	0	0	1	0
FD01846382	GR889	ERS3943551�	ERR3635336	NA	NA	210093	210093	7922	750	3	3	10	pass	yes	6,7:l,v:-	Ethiopia	2006	stool	Jimma University	Ethiopia	Addis Ababa	NA	0	0	2	1	1	1	0	1	0	1	1	0	1	2	2	1	1	0	0	1	1	0	0	0	0	1	0
FD01848716	GR536	ERS3945007�	ERR3636805	NA	NA	211547	211547	7922	750	3	3	10	pass	yes	Concord	Ethiopia	2006	blood	Jimma University	Ethiopia	Addis Ababa	NA	0	1	2	1	1	1	0	1	0	1	1	0	1	2	2	1	1	0	0	1	1	0	0	0	0	1	0
FD01848764	GR742	ERS3945032�	ERR3636831	NA	NA	211590	211590	7922	750	3	3	10	pass	yes	6,7:l,v:-	Ethiopia	2006	stool	Jimma University	Ethiopia	Addis Ababa	NA	0	0	2	0	1	1	0	1	0	1	1	0	1	2	1	0	1	0	0	1	1	0	0	0	0	1	0
FD01848772	GR752	ERS3945035�	ERR3636834	NA	NA	211756	211756	7922	750	3	3	10	pass	yes	Concord	Ethiopia	2006	stool	Jimma University	Ethiopia	Addis Ababa	NA	0	2	1	1	2	1	1	1	0	1	0	0	1	3	2	0	1	0	1	1	1	0	1	0	0	1	1
FD01848804	GR848	ERS3945049�	ERR3636848	NA	NA	211587	211587	7922	750	3	3	10	pass	yes	Concord	Ethiopia	2006	stool	Jimma University	Ethiopia	Addis Ababa	NA	0	0	2	1	1	1	0	1	0	1	1	0	1	2	2	1	1	0	0	1	1	0	0	0	0	1	0
32640_1_10	H071780110	ERS3779205	ERR9516181	NA	NA	307486	307486	7922	750	3	3	10	pass	yes	Concord	UK	2007	human	DTU Denmark	NA	NA	NA	0	0	2	1	1	1	0	1	0	1	0	1	1	2	2	1	1	0	0	1	1	0	0	0	0	1	0
NA	53073	SRS1220577	SRR3049964	NA	NA	7922	7922	7922	750	3	3	10	pass	yes	NA	UK	NA	human	UKHSA	NA	NA	NA	0	0	2	1	1	1	0	1	0	1	0	0	1	2	2	1	1	0	0	1	1	0	0	0	0	1	0
NA	PNUSAS004042	SRS1859941	SRR5110485	NA	NA	55860	55860	7922	750	3	3	10	pass	yes	NA	USA	2009	stool	CDC	NA	NA	NA	0	0	1	1	1	1	0	1	0	1	0	0	1	2	2	1	1	0	0	1	1	0	0	0	0	1	0
NA	PNUSAS011828	SRS2720313	SRR6329251	NA	NA	99842	99842	7922	750	3	3	8	pass	yes	NA	USA	NA	NA	CDC	NA	NA	NA	0	0	1	1	1	1	0	1	0	2	1	0	1	2	2	1	1	0	0	1	1	0	0	0	0	1	0
NA	628821	SRS9697294	SRR15362111	NA	NA	280664	166003	7922	750	3	3	9	pass	yes	NA	UK	2018	human	UKHSA	NA	NA	NA	0	0	2	1	1	1	0	1	0	1	0	0	1	2	2	1	1	0	0	1	1	0	0	0	0	1	0
32640_1_72	7144	ERS3779220	ERR9516211	NA	NA	307467	307467	7922	750	4	4	13	pass	yes	Concord	France	2007	urine	Institut Pasteur	Ethiopia	NA	Adoptee from Ethiopia	0	2	1	1	1	0	0	0	0	2	0	0	0	3	2	0	0	1	0	0	0	0	1	0	0	1	0
32640_1_5	13000131	ERS3779222	ERR9516178	NA	NA	308002	308002	7922	750	4	4	14	pass	yes	Concord	France	2005	meconium	Institut Pasteur	NA	NA	NA	0	2	2	2	1	0	0	0	0	1	0	0	1	3	2	1	1	1	0	0	0	0	1	0	0	1	0
32640_1_34	53282	ERS3779233	ERR9516192	NA	NA	307476	307476	7922	750	4	4	14	pass	yes	Concord	France	2005	stool	Institut Pasteur	NA	NA	NA	0	2	2	2	1	0	0	0	0	2	0	0	1	3	2	1	1	1	0	0	0	0	1	0	0	1	0
32640_1_86	40347	ERS3779238	ERR9516219	NA	NA	307441	307441	7922	750	4	4	14	pass	yes	Concord	France	2004	stool	Institut Pasteur	NA	NA	NA	0	2	1	1	0	0	0	0	0	1	0	0	0	2	2	1	1	0	0	0	0	0	0	0	0	1	0
32640_1_50	62792	ERS3779242	ERR9516200	NA	NA	307478	307478	7922	750	4	4	13	pass	yes	6,7:l,v:-	France	2006	stool	Institut Pasteur	NA	NA	Likely from Ethiopia	0	1	2	2	1	0	0	0	0	2	0	0	1	3	2	0	1	1	0	0	0	0	1	0	0	1	0
32640_1_106	52657	ERS3779246	ERR9516229	NA	NA	307451	307451	7922	750	4	4	14	pass	yes	Concord	France	2005	stool	Institut Pasteur	NA	NA	NA	0	2	1	1	1	0	0	0	0	2	0	0	0	3	2	1	0	1	0	0	0	0	1	0	0	1	0
32640_1_122	56941	ERS3779282	ERR9516236	NA	NA	307436	307436	7922	750	4	4	13	pass	yes	6,12
32640_1_206	64307	ERS3779287	ERR9516278	NA	NA	307396	307396	7922	750	4	4	13	pass	yes	6,7:l,v:-	France	2006	stool	Institut Pasteur	Ethiopia	NA	Adoptee from Ethiopia	0	2	2	2	1	0	0	0	0	2	0	0	1	3	2	0	1	1	0	0	0	0	1	0	0	1	0
32640_1_235	101027	ERS3779297	ERR9516292	NA	NA	307414	307414	7922	750	4	4	11	pass	yes	Concord	France	2010	stool	Institut Pasteur	Ethiopia	NA	Adoptee from Ethiopia	0	1	0	0	1	0	0	0	0	2	0	0	0	3	2	0	0	1	0	0	0	0	1	0	0	1	0
32640_1_247	64513	ERS3779299	ERR9516298	NA	NA	307393	307393	7922	750	4	4	13	pass	yes	Concord	France	2006	stool	Institut Pasteur	Ethiopia	NA	NA	0	2	2	2	1	0	0	0	0	2	0	0	1	3	2	0	1	1	0	0	0	0	1	0	0	1	0
32640_1_147	6763	ERS3779301	ERR9516248	NA	NA	307452	307452	7922	750	4	4	13	pass	yes	6,12
32640_1_261	55547	ERS3779309	ERR9516306	NA	NA	307528	307528	7922	750	4	4	14	pass	yes	Concord	France	2005	stool	Institut Pasteur	NA	NA	NA	0	2	1	1	1	0	0	0	0	2	0	0	0	3	2	1	0	1	0	0	0	0	1	0	0	1	0
32640_1_180	66244	ERS3779332	ERR9516265	NA	NA	307435	307435	7922	750	4	4	13	pass	yes	Concord	France	2006	stool	Institut Pasteur	NA	NA	Household contact with an adoptee from Ethiopia (200604307)	0	2	1	1	1	0	0	0	0	2	0	0	0	3	2	0	0	1	0	0	0	0	1	0	0	1	0
32640_1_188	48042	ERS3779334	ERR9516269	NA	NA	307422	307422	7922	750	4	4	14	pass	yes	Concord	France	2004	stool	Institut Pasteur	Ethiopia	NA	Adoptee from Ethiopia	0	2	2	2	1	0	0	0	0	2	0	0	1	3	2	1	1	1	0	0	0	0	1	0	0	1	0
32640_1_208	47498	ERS3779340	ERR9516279	NA	NA	307405	307405	7922	750	4	4	14	pass	yes	Concord	France	2004	stool	Institut Pasteur	Ethiopia	NA	Adoptee from Ethiopia	0	2	2	2	1	0	0	0	0	2	0	0	1	3	2	1	1	1	0	0	0	0	1	0	0	1	0
32640_1_341	5338	ERS3779342	ERR9516346	NA	NA	307496	307496	7922	750	4	4	14	pass	yes	Concord	France	2005	stool	Institut Pasteur	Ethiopia	NA	Adoptee from Ethiopia	0	2	1	1	1	0	0	0	0	2	0	0	1	3	2	1	0	1	0	0	0	0	1	0	0	1	0
32640_1_225	49447	ERS3779346	ERR9516288	NA	NA	307400	307400	7922	750	4	4	14	pass	yes	Concord	France	2004	stool	Institut Pasteur	NA	NA	NA	0	3	1	2	1	0	0	0	0	2	0	0	1	3	2	1	1	1	0	0	0	0	1	0	0	1	0
32640_1_354	6607	ERS3779358	ERR9516353	NA	NA	307493	307493	7922	750	4	4	14	pass	yes	Concord	France	2006	stool	Institut Pasteur	Ethiopia	NA	NA	0	2	2	2	1	0	0	0	0	2	0	0	1	3	2	1	1	1	0	0	0	0	1	0	0	1	0
32640_1_253	92681	ERS3779356	ERR9516302	NA	NA	307532	307532	7922	750	4	4	11	pass	yes	Concord	France	2009	stool	Institut Pasteur	Ethiopia	NA	Adoptee from Ethiopia	0	1	1	0	1	0	0	0	0	0	0	0	0	0	0	0	0	1	0	0	0	0	0	0	0	0	0
32640_1_276	70252	ERS3779177	ERR9516313	NA	NA	307525	307525	7922	750	4	4	12	pass	yes	Concord	USA	2007	stool	DTU Denmark	Ethiopia	Addis Ababa - Orphanage D	US/Colorado	0	1	2	2	1	0	0	0	0	2	0	0	1	3	2	0	1	1	0	0	0	0	1	0	0	1	0
32640_1_280	70256	ERS3779173	ERR9516315	NA	NA	307533	42440	7922	750	4	4	12	pass	yes	Concord	USA	2007	stool	DTU Denmark	Ethiopia	Addis Ababa - Orphanage D	US/Missouri	0	1	2	2	1	0	0	0	0	2	0	0	1	3	2	0	1	1	0	0	0	0	1	0	0	1	0
32640_1_281	60689	ERS3779176	ERR9516316	NA	NA	307524	307524	7922	750	4	4	12	pass	yes	Concord	USA	2006	stool	DTU Denmark	Ethiopia	NA	US/Illinois
32640_1_289	0607F10405	ERS3779178	ERR9516320	NA	NA	307518	42438	7922	750	4	4	12	pass	yes	Concord	Denmark	2006	stool	DTU Denmark	Ethiopia	Addis Ababa - Orphanage C/B	NA	0	2	2	2	1	0	0	0	0	2	0	0	1	3	2	0	1	1	0	0	0	0	1	0	0	1	0
32640_1_300	0507H39181	ERS3779180	ERR9516325	NA	NA	307516	307516	7922	750	4	4	14	pass	yes	Concord	Denmark	2005	stool	DTU Denmark	Ethiopia	Addis Ababa - Orphanage A/B	NA	0	2	2	2	1	0	0	0	0	2	0	0	1	1	2	1	1	1	0	0	0	0	1	0	0	0	0
32640_1_308	1020163	ERS3779184	ERR9516329	NA	NA	307523	307523	7922	750	4	4	14	pass	yes	Concord	The Netherlands	2005	stool	DTU Denmark	NA	NA	NA	0	2	2	2	1	0	0	0	0	2	0	0	1	1	2	1	1	1	0	0	0	0	1	0	0	0	0
32640_1_312	50142	ERS3779183	ERR9516331	NA	NA	219443	219443	7922	750	4	4	14	pass	yes	Concord	Ireland	2005	human	DTU Denmark	Ethiopia	NA	Adoptee from Ethiopia	0	2	2	2	1	0	0	0	0	2	0	0	1	3	2	1	1	1	0	0	0	0	1	0	0	1	0
32640_1_316	1035531	ERS3779186	ERR9516333	SAMEA110144035	ERR9855647	307513	307513	7922	750	4	4	12	pass	yes	Concord	The Netherlands	2006	stool	DTU Denmark	NA	NA	Nanopore reference genome	0	2	2	2	1	0	0	0	0	2	0	0	1	3	2	0	1	1	0	0	0	0	1	0	0	1	0
32640_1_317	60329	ERS3779185	ERR9516334	NA	NA	307512	42439	7922	750	4	4	12	pass	yes	Concord	Ireland	2006	human	DTU Denmark	Ethiopia	NA	Adoptee from Ethiopia	0	2	2	2	1	0	0	0	0	2	0	0	1	3	2	0	1	1	0	0	0	0	1	0	0	1	0
32640_1_344	70360	ERS3779192	ERR9516347	NA	NA	307498	307498	7922	750	4	4	12	pass	yes	Concord	USA	2006	stool	DTU Denmark	Ethiopia	NA	US/Minnesota
32640_1_345	70361	ERS3779193	ERR9516348	NA	NA	307495	307495	7922	750	4	4	12	pass	yes	Concord	USA	2006	stool	DTU Denmark	Ethiopia	NA	US/ Minnesota
32640_1_352	70362	ERS3779195	ERR9516351	NA	NA	307509	307509	7922	750	4	4	12	pass	yes	Concord	USA	2006	stool	DTU Denmark	Ethiopia	NA	US/ Minnesota
32640_1_353	70364	ERS3779194	ERR9516352	NA	NA	307504	307504	7922	750	4	4	12	pass	yes	Concord	USA	2007	stool	DTU Denmark	Ethiopia	NA	US/Massachusetts
32640_1_372	254833	ERS3779199	ERR9516357	SAMEA110144034	ERR9855646	307489	307489	7922	750	4	4	14	pass	yes	Concord	The Netherlands	2003	stool	DTU Denmark	NA	NA	Nanopore reference genome	0	2	2	2	1	0	0	0	0	2	0	0	1	3	2	1	2	1	0	0	0	0	1	0	0	1	0
32640_1_14	196804	ERS3779206	ERR9516183	NA	NA	44272	44272	7922	750	4	4	14	pass	yes	Concord	Austria	2004	human	DTU Denmark	Ethiopia	NA	Adoptee from Ethiopia	0	2	1	1	0	0	0	0	0	1	0	0	0	2	2	1	1	0	0	0	0	0	0	0	0	1	0
32640_1_18	201504	ERS3779207	ERR9516185	NA	NA	307959	307959	7922	750	4	4	14	pass	yes	Concord	Austria	2004	human	DTU Denmark	Ethiopia	NA	Adoptee from Ethiopia	0	2	2	2	1	0	0	0	0	2	0	0	1	3	2	1	2	1	0	0	0	0	1	0	0	1	0
32640_1_22	751304	ERS3779210	ERR9516187	NA	NA	308003	308003	7922	750	4	4	14	pass	yes	Concord	Austria	2004	human	DTU Denmark	Ethiopia	NA	Adoptee from Ethiopia	0	2	2	2	1	0	0	0	0	2	0	0	1	3	2	0	1	1	0	0	0	0	1	0	0	1	0
FD01846413	GR880	ERS3943575�	ERR3635360	NA	NA	210173	210173	7922	750	4	4	12	pass	yes	6,7:l,v:-	Ethiopia	2006	stool	Jimma University	Ethiopia	Addis Ababa	NA	0	1	2	2	1	0	0	0	0	2	0	0	1	3	2	0	1	1	0	0	0	0	1	0	0	1	0
FD01848726	GR869	ERS3945014�	ERR3636812	NA	NA	211539	211539	7922	750	4	4	14	pass	yes	Concord	Ethiopia	2006	stool	Jimma University	Ethiopia	Addis Ababa	NA	0	1	2	2	1	0	0	0	0	2	0	0	1	3	2	1	1	1	0	0	0	0	1	0	0	1	0
FD01848734	GR870	ERS3945020�	ERR3636818	NA	NA	211591	211591	7922	750	4	4	14	pass	yes	Concord	Ethiopia	2006	blood	Jimma University	Ethiopia	Addis Ababa	NA	0	2	2	2	1	0	0	0	0	2	0	0	1	3	2	1	1	1	0	0	0	0	1	0	0	1	0
FD01848741	GR852	ERS3945024�	ERR3636822	NA	NA	211766	211766	7922	750	4	4	12	pass	yes	Concord	Ethiopia	2006	stool	Jimma University	Ethiopia	Addis Ababa	NA	0	2	2	2	1	0	0	0	0	2	0	0	1	3	2	0	1	1	0	0	0	0	1	0	0	1	0
FD01848749	GR853	ERS3945027�	ERR3636825	NA	NA	211757	211757	7922	750	4	4	12	pass	yes	6,7:-:-	Ethiopia	2006	stool	Jimma University	Ethiopia	Addis Ababa	NA	0	1	2	2	1	0	0	0	0	2	0	0	1	3	2	0	1	1	0	0	0	0	1	0	0	1	0
FD01848780	GR801	ERS3945036�	ERR3636835	NA	NA	211755	211755	7922	750	4	4	12	pass	yes	6,7:l,v:-	Ethiopia	2006	blood	Jimma University	Ethiopia	Addis Ababa	NA	0	2	2	2	0	0	0	0	0	2	0	0	1	3	2	0	1	0	0	0	0	0	1	0	0	1	0
FD01848781	NA	ERS3945037�	ERR3636836	NA	NA	211578	211578	7922	750	4	4	14	pass	yes	Concord	Ethiopia	2006	stool	Jimma University	Ethiopia	Addis Ababa	NA	0	2	2	2	1	0	0	0	0	2	0	0	1	3	2	1	1	1	0	0	0	0	1	0	0	1	0
FD01848787	GR38	ERS3945040�	ERR3636839	NA	NA	211577	211577	7922	750	4	4	12	pass	yes	Concord	Ethiopia	2006	stool	Jimma University	Ethiopia	Addis Ababa	NA	0	2	2	2	1	0	0	0	0	2	0	0	1	3	2	0	1	1	0	0	0	0	1	0	0	1	0
FD01848788	GR838	ERS3945041�	ERR3636840	NA	NA	211589	211589	7922	750	4	4	12	pass	yes	Concord	Ethiopia	2006	blood	Jimma University	Ethiopia	Addis Ababa	NA	0	2	2	2	1	0	0	0	0	2	0	0	1	3	2	0	1	1	0	0	0	0	1	0	0	1	0
FD01848796	GR846	ERS3945044�	ERR3636843	NA	NA	211760	211760	7922	750	4	4	14	pass	yes	Concord	Ethiopia	2006	stool	Jimma University	Ethiopia	Addis Ababa	NA	0	2	2	2	1	0	0	0	0	2	0	0	1	3	2	1	1	1	0	0	0	0	1	0	0	1	0
FD01848797	GR865	ERS3945045�	ERR3636844	NA	NA	211808	211808	7922	750	4	4	12	pass	yes	6,7:l,v:-	Ethiopia	2006	stool	Jimma University	Ethiopia	Addis Ababa	NA	0	1	1	0	1	0	0	0	0	2	0	0	0	3	2	0	0	1	0	0	0	0	1	0	0	1	0
FD01848803	GR450	ERS3945048�	ERR3636847	NA	NA	211581	211581	7922	750	4	4	12	pass	yes	Concord	Ethiopia	2006	stool	Jimma University	Ethiopia	Addis Ababa	NA	0	1	2	2	1	0	0	0	0	2	0	0	1	3	2	0	1	1	0	0	0	0	1	0	0	1	0
FD01848805	GR867	ERS3945050�	ERR3636849	NA	NA	211575	211575	7922	750	4	4	12	pass	yes	Concord	Ethiopia	2006	blood	Jimma University	Ethiopia	Addis Ababa	NA	0	2	2	2	1	0	0	0	0	2	0	0	1	3	2	0	1	1	0	0	0	0	1	0	0	1	0
FD01872702	GR872	ERS3946423�	ERR3638208	NA	NA	212711	212711	7922	750	4	4	14	pass	yes	6,7:-:-	Ethiopia	2006	stool	Jimma University	Ethiopia	Addis Ababa	NA	0	2	2	1	1	0	0	0	0	2	0	0	1	3	1	1	1	1	0	0	0	0	1	0	0	1	0
FD01872716	GR874	ERS3946427�	ERR3638212	NA	NA	212708	212708	7922	750	4	4	14	pass	yes	Concord	Ethiopia	2006	stool	Jimma University	Ethiopia	Addis Ababa	NA	0	2	2	2	1	0	0	0	0	2	0	0	1	3	2	1	1	1	0	0	0	0	1	0	0	1	0
FD01872742	GR877	ERS3946436�	ERR3638221	NA	NA	212706	212706	7922	750	4	4	12	pass	yes	Concord	Ethiopia	2006	stool	Jimma University	Ethiopia	Addis Ababa	NA	0	2	2	2	1	0	0	0	0	2	0	0	1	3	2	0	1	1	0	0	0	0	1	0	0	1	0
32640_1_196	50004	ERS3779336	ERR9516273	NA	NA	307406	307406	7922	750	4	4	14	pass	yes	Concord	France	2005	stool	Institut Pasteur	Ethiopia	NA	Adoptee from Ethiopia	0	2	1	0	1	0	0	0	0	2	0	0	0	3	2	1	0	1	0	0	0	0	1	0	0	1	0
NA	CFSAN031283	SRS4789351	SRR9090883	NA	NA	181557	181557	7922	750	4	4	13	pass	yes	NA	Ethiopia	2013	stool	FDA CFSAN	Ethiopia	Addis Ababa	NA	0	1	2	1	1	0	0	0	0	2	0	0	1	1	2	0	1	1	0	0	0	0	1	0	0	0	0
32640_1_17	78136	ERS3779230	ERR9516184	NA	NA	308000	308000	7922	750	5	2	5	pass	yes	Concord	France	2007	stool	Institut Pasteur	Ethiopia	NA	Adoptee from Ethiopia	0	1	1	2	1	1	0	3	0	2	1	0	1	2	2	2	1	0	0	1	1	0	0	0	0	1	0
32640_1_119	101234	ERS3779225	ERR9516235	NA	NA	307448	307448	7922	750	5	2	5	pass	yes	Concord	France	2010	stool	Institut Pasteur	NA	NA	NA	0	1	2	1	0	0	0	2	0	1	1	0	0	2	2	1	1	0	0	0	0	0	0	0	0	1	0
32640_1_185	18001058	ERS3779280	ERR9516268	NA	NA	307461	307461	7922	750	6	5	16	pass	yes	Concord	France	2018	stool	Institut Pasteur	NA	NA	NA	NA	NA	NA	0	0	0	0	0	0	0	0	0	0	0	0	0	0	0	0	0	0	0	0	0	0	0	0
32640_1_198	90231	ERS3779285	ERR9516274	NA	NA	307424	307424	7922	750	5	2	5	pass	yes	Concord	France	2009	blood	Institut Pasteur	Ethiopia	NA	Adoptee from Ethiopia	0	1	1	2	0	0	0	0	0	0	0	0	0	2	1	1	0	0	0	0	0	0	0	0	0	1	0
32640_1_219	98390	ERS3779292	ERR9516285	NA	NA	307401	307401	7922	750	5	2	6	pass	yes	Concord	France	2009	stool	Institut Pasteur	NA	NA	NA	0	1	2	1	1	1	0	1	0	2	1	0	1	2	2	1	1	0	0	1	1	0	0	0	0	1	0
32640_1_265	10006670	ERS3779312	ERR9516308	NA	NA	307529	307529	7922	750	5	2	6	pass	yes	Concord	France	2010	stool	Institut Pasteur	NA	NA	NA	0	1	2	1	1	1	0	3	1	1	0	0	1	3	2	1	1	0	0	1	1	0	0	1	0	1	0
2278	12072491	ERS12242843	ERR9855643	NA	NA	166330	166330	7922	750	5	2	4	pass	yes	Concord	Belgium	2012	stool	ITM	Ethiopia	NA	nr tube: 2278	0	1	2	1	1	1	0	1	1	2	1	0	1	2	2	1	1	0	0	1	1	0	0	0	0	1	0
32640_1_320	12020315	ERS3779326	ERR9516335	NA	NA	307507	307507	7922	750	5	2	4	pass	yes	Concord	Belgium	2012	human	ITM	Ethiopia	NA	nr tube: 2222	0	1	2	1	1	1	0	1	1	2	1	0	1	2	2	0	1	0	0	1	1	0	0	0	0	1	0
32640_1_327	12020381	ERS3779327	ERR9516338	NA	NA	307506	307506	7922	750	5	2	4	pass	yes	Concord	Belgium	2012	human	ITM	Ethiopia	NA	nr tube: 2223	0	1	2	1	1	1	0	1	1	2	1	0	1	2	2	0	1	0	0	1	1	0	0	0	0	1	0
32640_1_224	74806	ERS3779345	ERR9516287	NA	NA	307403	307403	7922	750	5	2	6	pass	yes	Concord	France	2007	stool	Institut Pasteur	NA	NA	NA	0	1	2	2	1	1	0	3	1	1	0	0	1	3	2	1	2	0	0	1	1	0	0	1	0	1	0
32640_1_346	18001229	ERS3779352	ERR9516349	NA	NA	307497	307497	7922	750	6	5	16	pass	yes	Concord	France	2018	stool	Institut Pasteur	NA	NA	NA	NA	NA	NA	0	0	0	0	0	0	0	0	0	0	0	0	0	0	0	0	0	0	0	0	0	0	0	0
32640_1_349	75541	ERS3779355	ERR9516350	NA	NA	307499	307494	7922	750	5	2	4	pass	yes	Concord	France	2007	stool	Institut Pasteur	NA	NA	NA	0	1	2	1	1	1	0	1	1	2	1	0	1	2	2	2	1	0	0	1	1	0	0	0	0	1	0
32640_1_360	70365	ERS3779196	ERR9516354	NA	NA	307487	307487	7922	750	5	2	4	pass	yes	Concord	USA	2007	stool	DTU Denmark	Ethiopia	NA	US/ Massachusetts
32640_1_368	70367	ERS3779197	ERR9516356	NA	NA	308004	307487	7922	750	5	2	4	pass	yes	Concord	USA	2007	stool	DTU Denmark	Ethiopia	Addis Ababa - Orphanage E	US/Massachusetts	0	1	2	2	1	1	0	1	1	1	0	0	1	2	2	2	0	0	0	1	1	0	0	0	0	1	0
32640_1_26	140405I	ERS3779209	ERR9516189	NA	NA	307955	307955	7922	750	5	2	6	pass	yes	Concord	Austria	2005	human	DTU Denmark	Ethiopia	NA	Adoptee from Ethiopia	0	1	2	1	1	1	0	3	1	1	0	0	1	3	2	1	1	0	0	1	1	0	0	1	0	1	0
32640_1_31	140405II	ERS3779208	ERR9516191	NA	NA	307491	307491	7922	750	5	2	6	pass	yes	Concord	Austria	2005	human	DTU Denmark	Ethiopia	NA	Adoptee from Ethiopia	0	1	1	1	1	1	0	1	0	1	0	0	1	2	2	1	0	0	0	1	1	0	0	0	0	1	0
32640_1_55	BSPR_P8208	ERS3779215	ERR9516203	NA	NA	9278	9278	7922	750	5	2	4	pass	yes	Concord	NA	NA	NA	DTU Denmark	NA	NA	NA	0	1	2	2	1	1	0	1	0	2	1	0	1	2	2	2	1	0	0	1	1	0	0	0	0	1	0
SRS4068907	550813	SRS4068907	SRR8225163	NA	NA	139022	139022	7922	750	6	5	16	pass	yes	NA	UK	2018	human	UKHSA	NA	NA	NA	NA	NA	NA	0	0	0	0	0	0	0	0	0	0	0	0	0	0	0	0	0	0	0	0	0	0	0	0
SRS3499735	553780	SRS3499735	SRR7469053	NA	NA	139022	139022	7922	750	6	5	16	pass	yes	NA	UK	2018	human	UKHSA	NA	NA	NA	NA	NA	NA	0	0	0	0	0	0	0	0	0	0	0	0	0	0	0	0	0	0	0	0	0	0	0	0
FD01846390	GR890	ERS3943559�	ERR3635344	NA	NA	210188	210188	7922	750	5	2	6	pass	yes	Concord	Ethiopia	2006	stool	Jimma University	Ethiopia	Addis Ababa	NA	0	1	1	1	1	1	0	1	0	2	1	0	1	2	2	1	1	0	0	1	1	0	0	0	0	1	0
32640_1_25	75232	ERS3779232	ERR9516188	NA	NA	307494	307494	7922	750	5	2	4	pass	yes	6,7:l,v:-	France	2007	human	Institut Pasteur	NA	NA	same patient as 32640_1_349, but isolated three days after 32640_1_349	0	1	2	1	1	1	0	1	1	2	1	0	1	2	2	2	1	0	0	1	1	0	0	0	0	1	0
NA	2013K-0468	SRS723480	SRR1614890	NA	NA	19824	19824	7922	750	5	2	5	pass	yes	NA	USA	NA	NA	CDC	NA	NA	NA	0	1	2	1	1	1	0	1	0	2	1	0	1	2	2	1	1	0	0	1	1	0	0	0	0	1	0
NA	PNUSAS045588	SRS3540703	SRR7514404	NA	NA	137027	137027	7922	750	6	5	16	pass	yes	NA	USA	NA	NA	CDC	NA	NA	NA	NA	NA	NA	0	0	0	0	0	0	0	0	0	0	0	0	0	0	0	0	0	0	0	0	0	0	0	0
NA	FDA1086413-C002-001	SRS4019346	SRR8159842	NA	NA	151181	151181	7922	750	6	5	16	pass	yes	NA	Israel	2018	Tahini	FDA CFSAN	Israel	NA	NA	NA	NA	NA	0	0	0	0	0	0	0	0	0	0	0	0	0	0	0	0	0	0	0	0	0	0	0	0
NA	FDA1086413-C001-001	SRS4017967	SRR8159839	NA	NA	151211	151211	7922	750	6	5	16	pass	yes	NA	Israel	2018	Tahini	FDA CFSAN	Israel	NA	NA	NA	NA	NA	0	0	0	0	0	0	0	0	0	0	0	0	0	0	0	0	0	0	0	0	0	0	0	0
NA	PNUSAS063364	SRS4150916	SRR8327695	NA	NA	215564	215564	7922	750	6	5	16	pass	yes	NA	USA	2018	food	CDC	NA	NA	NA	NA	NA	NA	0	0	0	0	0	0	0	0	0	0	0	0	0	0	0	0	0	0	0	0	0	0	0	0
NA	PNUSAS062706	SRS4118495	SRR8294664	NA	NA	215573	215573	7922	750	6	5	16	pass	yes	NA	USA	2018	NA	CDC	NA	NA	NA	NA	NA	NA	0	0	0	0	0	0	0	0	0	0	0	0	0	0	0	0	0	0	0	0	0	0	0	0
NA	201804751	NA	Salm201804751_S5	NA	NA	300650	300650	7922	750	6	5	16	pass	yes	NA	France	2018	stool	Institut Pasteur	NA	NA	uploaded via enterobase	NA	NA	NA	0	0	0	0	0	0	0	0	0	0	0	0	0	0	0	0	0	0	0	0	0	0	0	0
32640_1_98	68404	ERS3779243	ERR9516225	NA	NA	307442	307442	7922	750	8	5	15	pass	yes	Concord	France	2006	human	Institut Pasteur	Ethiopia	NA	NA	0	2	1	1	0	1	0	0	0	1	0	0	0	2	2	0	1	0	0	0	0	0	0	0	1	1	0
32640_1_131	2_81	ERS3779253	ERR9516241	NA	NA	307428	307428	7922	750	8	5	19	pass	yes	Concord	France	1981	environment	Institut Pasteur	NA	NA	environment (toilette plane)	NA	NA	NA	0	0	0	0	0	0	0	0	0	0	0	0	0	0	0	0	0	0	0	0	0	0	0	0
32640_1_79	4_79	ERS3779257	ERR9516214	NA	NA	307445	307445	7922	750	8	5	19	pass	yes	Concord	France	1979	stool	Institut Pasteur	NA	NA	NA	NA	NA	NA	0	0	0	0	0	0	0	0	0	0	0	0	0	0	0	0	0	0	0	0	0	0	0	0
32640_1_144	1_82	ERS3779258	ERR9516247	NA	NA	307418	307418	7922	750	NA	5	19	pass	yes	Concord	France	1982	stool	Institut Pasteur	NA	NA	NA	NA	NA	NA	0	0	0	0	0	0	0	0	0	0	0	0	0	0	0	0	0	0	0	0	0	0	0	0
32640_1_160	2_70	ERS3779264	ERR9516255	NA	NA	307723	307723	7922	750	NA	5	19	pass	yes	Concord	France	1970	blood	Institut Pasteur	Djibouti	NA	NA	NA	NA	NA	0	0	0	0	0	0	0	0	0	0	0	0	0	0	0	0	0	0	0	0	0	0	0	0
32640_1_89	1_75	ERS3779265	ERR9516220	NA	NA	307440	307440	7922	750	NA	5	19	pass	yes	Concord	France	1975	stool	Institut Pasteur	NA	NA	NA	0	1	0	0	0	0	0	0	0	0	0	0	0	0	0	0	0	0	0	0	0	0	0	0	0	0	0
32640_1_164	3_75	ERS3779266	ERR9516257	NA	NA	307471	307471	7922	750	8	5	19	pass	yes	Concord	France	1975	stool	Institut Pasteur	NA	NA	NA	NA	NA	NA	0	0	0	0	0	0	0	0	0	0	0	0	0	0	0	0	0	0	0	0	0	0	0	0
32640_1_93	2_75	ERS3779267	ERR9516222	NA	NA	307934	307934	7922	750	NA	5	19	pass	yes	Concord	France	1975	stool	Institut Pasteur	NA	NA	NAvy hospital Toulon	NA	NA	NA	0	0	0	0	0	0	0	0	0	0	0	0	0	0	0	0	0	0	0	0	0	0	0	0
32640_1_101	1_90	ERS3779271	ERR9516226	NA	NA	307437	307437	7922	750	8	5	15	pass	yes	Concord	France	1990	human	Institut Pasteur	NA	NA	NA	0	2	0	1	1	0	0	0	0	1	0	0	0	3	2	0	0	0	1	0	0	0	1	0	0	1	0
32640_1_105	5_80	ERS3779270	ERR9516228	NA	NA	307816	307816	7922	750	8	5	18	pass	yes	Concord	France	1980	stool	Institut Pasteur	NA	NA	NA	NA	NA	NA	0	0	0	0	0	0	0	0	0	0	0	0	0	0	0	0	0	0	0	0	0	0	0	0
32640_1_118	937196	ERS3779274	ERR9516234	NA	NA	307455	307455	7922	750	8	5	18	pass	yes	Concord	France	1993	stool	Institut Pasteur	NA	NA	NA	NA	NA	NA	0	0	0	0	0	0	0	0	0	0	0	0	0	0	0	0	0	0	0	0	0	0	0	0
32640_1_134	68405	ERS3779288	ERR9516242	NA	NA	307430	307430	7922	750	8	5	15	pass	yes	Concord	France	2006	human	Institut Pasteur	Ethiopia	NA	Adoptee from Ethiopia	0	2	1	1	0	1	0	0	0	1	0	0	0	2	2	0	1	0	0	0	0	0	0	0	1	1	0
32640_1_264	68315	ERS3779359	ERR9516307	NA	NA	307530	307530	7922	750	8	5	15	pass	yes	Concord	France	2006	stool	Institut Pasteur	Ethiopia	NA	NA	0	2	1	1	0	1	0	0	0	1	0	0	0	2	2	0	1	0	0	0	0	0	0	0	1	1	0
32640_1_328	H04340470	ERS3779188	ERR9516339	SAMEA110144040	ERR9855652	307510	307510	7922	750	8	5	18	pass	yes	Concord	UK	2004	human	DTU Denmark	NA	NA	Nanopore reference genome	NA	NA	NA	0	0	0	0	0	0	0	0	0	0	0	0	0	0	0	0	0	0	0	0	0	0	0	0
32640_1_376	H05456044c	ERS3779201	ERR9516358	NA	NA	307488	307488	7922	750	8	5	19	pass	yes	Concord	UK	2005	human	DTU Denmark	NA	NA	NA	NA	NA	NA	0	0	0	0	0	0	0	0	0	0	0	0	0	0	0	0	0	0	0	0	0	0	0	0
32640_1_68	74926	ERS3779219	ERR9516209	NA	NA	307464	307464	7922	750	8	5	19	pass	yes	Concord	NA	NA	NA	DTU Denmark	NA	NA	NA	NA	NA	NA	0	0	0	0	0	0	0	0	0	0	0	0	0	0	0	0	0	0	0	0	0	0	0	0
SRS5777896	850890	SRS5777896	SRR10604677	SAMEA110144041	ERR9855653	218072	218072	7922	750	8	5	19	pass	yes	NA	UK	2019	human	UKHSA	NA	NA	Nanopore reference genome	1	1	2	2	1	0	0	0	0	0	1	0	0	3	1	1	1	0	1	0	0	1	1	0	0	1	0
SRS4470689	186605	SRS4470689	SRR8706130	NA	NA	174245	174245	7922	750	8	5	19	pass	yes	NA	UK	2015	human	UKHSA	NA	NA	NA	NA	NA	NA	0	0	0	0	0	0	0	0	0	0	0	0	0	0	0	0	0	0	0	0	0	0	0	0
SRS3424322	311174	SRS3424322	SRR7350870	NA	NA	152158	152158	7922	750	8	5	18	pass	yes	NA	UK	2016	human	UKHSA	Saudi Arabia	NA	NA	NA	NA	NA	0	0	0	0	0	0	0	0	0	0	0	0	0	0	0	0	0	0	0	0	0	0	0	0
SRS3418706	137139	SRS3418706	SRR7343938	NA	NA	127095	127095	7922	750	8	5	18	pass	yes	NA	UK	2015	human	UKHSA	NA	NA	NA	NA	NA	NA	0	0	0	0	0	0	0	0	0	0	0	0	0	0	0	0	0	0	0	0	0	0	0	0
SRS3415610	241825	SRS3415610	SRR7310602	NA	NA	126919	126919	7922	750	8	5	18	pass	yes	NA	UK	2016	human	UKHSA	England	NA	NA	NA	NA	NA	0	0	0	0	0	0	0	0	0	0	0	0	0	0	0	0	0	0	0	0	0	0	0	0
SRS902292	24994	SRS902292	SRR1965653	NA	NA	26665	26665	7922	750	8	5	18	pass	yes	NA	UK	2014	human	UKHSA	NA	NA	NA	NA	NA	NA	0	0	0	0	0	0	0	0	0	0	0	0	0	0	0	0	0	0	0	0	0	0	0	0
32640_1_64	64354	ERS3779218	ERR9516207	NA	NA	307457	307457	7922	750	8	5	19	pass	yes	Concord	NA	NA	NA	DTU Denmark	NA	NA	NA	NA	NA	NA	0	0	0	0	0	0	0	0	0	0	0	0	0	0	0	0	0	0	0	0	0	0	0	0
NA	948548	SRS6752352	SRR11903203	NA	NA	233606	233606	7922	750	7	5	17	pass	yes	NA	UK	2020	human	UKHSA	NA	NA	NA	NA	NA	NA	0	0	0	0	0	0	0	0	0	0	0	0	0	0	0	0	0	0	0	0	0	0	0	0
NA	950932	SRS6773416	SRR11927779	NA	NA	234081	234081	7922	750	7	5	17	pass	yes	NA	UK	2020	human	UKHSA	England	NA	NA	NA	NA	NA	0	0	0	0	0	0	0	0	0	0	0	0	0	0	0	0	0	0	0	0	0	0	0	0
NA	950863	SRS6773408	SRR11927771	NA	NA	234235	234081	7922	750	7	5	17	pass	yes	NA	UK	2020	human	UKHSA	NA	NA	NA	NA	NA	NA	0	0	0	0	0	0	0	0	0	0	0	0	0	0	0	0	0	0	0	0	0	0	0	0
NA	950904	SRS6773405	SRR11927768	NA	NA	234081	234081	7922	750	7	5	17	pass	yes	NA	UK	2020	human	UKHSA	England	NA	NA	NA	NA	NA	0	0	0	0	0	0	0	0	0	0	0	0	0	0	0	0	0	0	0	0	0	0	0	0
NA	FDA1150974-C002-001	SRS7853095	SRR13221299	NA	NA	250861	250861	7922	750	7	5	17	pass	yes	NA	Turkey	2020	halva	FDA CFSAN	Turkey	NA	diabetic halva with pistachio	NA	NA	NA	0	0	0	0	0	0	0	0	0	0	0	0	0	0	0	0	0	0	0	0	0	0	0	0
NA	FDA1150970-C002-001	SRS7852629	SRR13220802	NA	NA	250866	250866	7922	750	7	5	17	pass	yes	NA	Turkey	2020	halva	FDA CFSAN	Turkey	NA	plain halva	NA	NA	NA	0	0	0	0	0	0	0	0	0	0	0	0	0	0	0	0	0	0	0	0	0	0	0	0
NA	FDA1150970-C001-001	SRS7852316	SRR13220459	NA	NA	250832	250832	7922	750	7	5	17	pass	yes	NA	Turkey	2020	halva	FDA CFSAN	Turkey	NA	plain halva	NA	NA	NA	0	0	0	0	0	0	0	0	0	0	0	0	0	0	0	0	0	0	0	0	0	0	0	0
NA	1125492	SRS8419608	SRR13918193	NA	NA	263024	263024	7922	750	7	5	17	pass	yes	NA	UK	2021	human	UKHSA	NA	NA	NA	NA	NA	NA	0	0	0	0	0	0	0	0	0	0	0	0	0	0	0	0	0	0	0	0	0	0	0	0
NA	1148306	SRS8624850	SRR14130612	NA	NA	271610	267712	7922	750	7	5	17	pass	yes	NA	UK	2021	human	UKHSA	NA	NA	NA	NA	NA	NA	0	0	0	0	0	0	0	0	0	0	0	0	0	0	0	0	0	0	0	0	0	0	0	0
NA	1152312	SRS8698624	SRR14232206	NA	NA	267712	267712	7922	750	7	5	17	pass	yes	NA	UK	2021	human	UKHSA	NA	NA	NA	NA	NA	NA	0	0	0	0	0	0	0	0	0	0	0	0	0	0	0	0	0	0	0	0	0	0	0	0
NA	FDA1157492-C002-005	SRS8730768	SRR14273000	NA	NA	250866	250866	7922	750	7	5	17	pass	yes	NA	Turkey	2021	nut spread	FDA CFSAN	Turkey	NA	mixed nut spread	NA	NA	NA	0	0	0	0	0	0	0	0	0	0	0	0	0	0	0	0	0	0	0	0	0	0	0	0
NA	1343601	SRS10124321	SRR15853772	NA	NA	250866	250866	7922	750	7	5	17	pass	yes	NA	UK	2021	human	UKHSA	NA	NA	NA	NA	NA	NA	0	0	0	0	0	0	0	0	0	0	0	0	0	0	0	0	0	0	0	0	0	0	0	0
NA	1343599	SRS10124251	SRR15853702	NA	NA	250866	250866	7922	750	7	5	17	pass	yes	NA	UK	2021	human	UKHSA	NA	NA	NA	NA	NA	NA	0	0	0	0	0	0	0	0	0	0	0	0	0	0	0	0	0	0	0	0	0	0	0	0
NA	1484740	SRS10443383	SRR16195344	NA	NA	287476	287476	7922	750	7	5	17	pass	yes	NA	UK	2021	human	UKHSA	NA	NA	NA	NA	NA	NA	0	0	0	0	0	0	0	0	0	0	0	0	0	0	0	0	0	0	0	0	0	0	0	0
NA	1519727	SRS11022572	SRR16893027	NA	NA	291468	250866	7922	750	7	5	17	pass	yes	NA	UK	2021	human	UKHSA	NA	NA	NA	NA	NA	NA	0	0	0	0	0	0	0	0	0	0	0	0	0	0	0	0	0	0	0	0	0	0	0	0
NA	1536256	SRS11178421	SRR17067094	NA	NA	250832	250832	7922	750	7	5	17	pass	yes	NA	UK	2021	human	UKHSA	NA	NA	NA	NA	NA	NA	0	0	0	0	0	0	0	0	0	0	0	0	0	0	0	0	0	0	0	0	0	0	0	0
NA	1537614	SRS11178398	SRR17067071	NA	NA	250832	250832	7922	750	7	5	17	pass	yes	NA	UK	2021	human	UKHSA	NA	NA	NA	NA	NA	NA	0	0	0	0	0	0	0	0	0	0	0	0	0	0	0	0	0	0	0	0	0	0	0	0
NA	PNUSAS259742	SRS12127420	SRR18163727	NA	NA	299543	299543	7922	750	NA	5	19	pass	yes	NA	USA	2022	NA	CDC	NA	NA	NA	NA	NA	NA	0	0	0	0	0	0	0	0	0	0	0	0	0	0	0	0	0	0	0	0	0	0	0	0
NA	1646596	SRS13435640	SRR19693263	NA	NA	311573	311573	7922	750	7	5	17	pass	yes	NA	UK	2022	human	UKHSA	NA	NA	NA	NA	NA	NA	0	0	0	0	0	0	0	0	0	0	0	0	0	0	0	0	0	0	0	0	0	0	0	0
NA	202205355	NA	Salm202205355_S98	NA	NA	316483	289007	7922	750	NA	5	19	pass	yes	NA	France	2022	stool	Institut Pasteur	NA	NA	uploaded via Enterobase	NA	NA	NA	0	0	0	0	0	0	0	0	0	0	0	0	0	0	0	0	0	0	0	0	0	0	0	0
NA	202001598	NA	Salm202001598_S28	NA	NA	300649	300649	7922	750	7	5	17	pass	yes	NA	France	2020	stool	Institut Pasteur	NA	NA	uploaded via Enterobase	NA	NA	NA	0	0	0	0	0	0	0	0	0	0	0	0	0	0	0	0	0	0	0	0	0	0	0	0
NA	202005029	NA	Salm202005029_S43	NA	NA	300651	233606	7922	750	7	5	17	pass	yes	NA	France	2020	stool	Institut Pasteur	NA	NA	uploaded via Enterobase	NA	NA	NA	0	0	0	0	0	0	0	0	0	0	0	0	0	0	0	0	0	0	0	0	0	0	0	0
32640_1_13	78315	ERS3779226	ERR9516182	NA	NA	NA	NA	NA	750	5	NA	NA	pass	yes	Concord	France	2007	stool	Institut Pasteur	NA	NA	failed Enterobase QC but passed mapping-based QC	0	1	1	2	1	1	0	3	0	2	1	0	1	2	2	2	1	0	0	1	1	0	0	0	0	1	0
32640_1_123	10337	ERS3779227	ERR9516237	NA	NA	NA	NA	NA	750	4	4	11	pass	yes	Concord	France	2010	human	Institut Pasteur	NA	NA	failed Enterobase QC but passed mapping-based QC	0	1	2	2	1	0	0	0	0	2	0	0	1	3	2	0	1	1	0	0	0	0	1	0	0	1	0
32640_1_173	99385	ERS3779276	ERR9516262	NA	NA	NA	NA	NA	750	4	4	11	pass	yes	Concord	France	2009	stool	Institut Pasteur	NA	NA	failed Enterobase QC but passed mapping-based QC	0	1	2	2	1	0	0	0	0	2	0	0	1	3	2	0	1	1	0	0	0	0	1	0	0	1	0
32640_1_194	63723	ERS3779281	ERR9516272	NA	NA	NA	NA	NA	750	4	4	13	pass	yes	Concord	France	2006	stool	Institut Pasteur	Ethiopia	NA	Adoptee from Ethiopia	0	2	1	1	1	0	0	0	0	2	0	0	0	3	2	0	1	1	0	0	0	0	1	0	0	1	0
32640_1_159	6554	ERS3779307	ERR9516254	NA	NA	307817	307817	7922	750	NA	NA	NA	pass	no	Concord	France	2006	human	Institut Pasteur	NA	NA	excluded due to non-identifiable lab ID	0	2	1	1	1	0	0	0	0	2	0	0	0	3	2	0	0	1	0	0	0	0	1	0	0	1	0
32640_1_184	5775	ERS3779333	ERR9516267	NA	NA	307425	307425	7922	750	NA	NA	NA	pass	no	Concord	France	2005	NA	Institut Pasteur	NA	NA	excluded due to non-identifiable lab ID	0	2	2	2	1	0	0	0	0	2	0	0	1	3	2	1	1	1	0	0	0	0	1	0	0	1	0
32640_1_217	77920	ERS3779343	ERR9516284	NA	NA	NA	NA	NA	750	5	2	5	pass	yes	Concord	France	2007	stool	Institut Pasteur	Ethiopia	NA	Adoptee from Ethiopia	0	1	1	2	1	1	0	3	0	2	1	0	1	2	2	2	1	0	0	1	1	0	0	0	0	1	0
32640_1_272	70296	ERS3779174	ERR9516311	NA	NA	NA	NA	NA	750	5	2	4	pass	yes	Concord	USA	2007	stool	DTU Denmark	Ethiopia	Addis Ababa - Orphanage E	US/Indiana
32640_1_296	0508H45184	ERS3779182	ERR9516323	SAMEA110144039	ERR9855651	NA	NA	NA	750	5	2	6	pass	yes	Concord	Denmark	2005	stool	DTU Denmark	Ethiopia	Addis Ababa - Orphanage C/B	failed Enterobase QC but passed mapping-based QC	0	1	1	2	0	0	0	2	1	1	0	0	0	3	2	1	1	0	0	0	0	0	0	1	0	1	0
32640_1_304	255463	ERS3779181	ERR9516327	NA	NA	NA	NA	NA	750	4	4	14	pass	yes	Concord	The Netherlands	2004	stool	DTU Denmark	NA	NA	failed Enterobase QC but passed mapping-based QC	0	2	2	2	1	0	0	0	0	2	0	0	1	3	2	1	2	1	0	0	0	0	1	0	0	1	0
32640_1_364	70366	ERS3779198	ERR9516355	SAMEA110144037	ERR9855649	NA	NA	NA	750	5	2	4	pass	yes	Concord	USA	2007	stool	DTU Denmark	Ethiopia	NA	US/Rhode Island
FD01848725	GR850	ERS3945013�	ERR3636811	NA	NA	NA	NA	NA	750	5	NA	NA	pass	yes	Concord	Ethiopia	2006	stool	Jimma University	Ethiopia	Addis Ababa	upload to Enterobase pending	0	1	1	1	1	1	0	1	0	1	0	0	1	2	2	1	0	0	0	1	1	0	0	0	0	1	0
FD01848732	GR618	ERS3945018�	ERR3636816	NA	NA	NA	NA	NA	750	5	NA	NA	pass	yes	Concord	Ethiopia	2006	blood	Jimma University	Ethiopia	Addis Ababa	NA	0	1	2	1	1	1	0	1	1	2	1	0	1	2	2	2	1	0	0	1	1	0	0	0	0	1	0
FD01848739	GR181	NA	GR181	NA	NA	NA	NA	NA	NA	NA	NA	NA	pass	yes	Concord	Ethiopia	2006	blood	Jimma University	NA	Jimma	upload to SRA pending	NA	NA	NA	0	0	0	0	0	0	0	0	0	0	0	0	0	0	0	0	0	0	0	0	0	0	0	0
FD01848773	GR861	NA	GR181	NA	NA	NA	NA	NA	NA	NA	NA	NA	pass	yes	6,7:-:-	Ethiopia	2006	stool	Jimma University	Ethiopia	Addis Ababa	upload to SRA pending	NA	NA	NA	0	0	0	0	0	0	0	0	0	0	0	0	0	0	0	0	0	0	0	0	0	0	0	0
32640_1_60	101028	ERS3779217	ERR9516205	NA	NA	307483	307483	7922	750	NA	NA	NA	pass	no	Concord	France	2010	stool	Institut Pasteur	NA	NA	excluded because this was a duplicate of ERR9516233	NA	NA	NA	0	0	0	0	0	0	0	0	0	0	0	0	0	0	0	0	0	0	0	0	0	0	0	0
32640_1_9	57901	ERS3779224	ERR9516180	NA	NA	307935	307935	71517	141	NA	NA	NA	pass	yes	Concord	France	2003	stool	Institut Pasteur	NA	NA	NA	NA	NA	NA	0	0	0	0	0	0	0	0	0	0	0	0	0	0	0	0	0	0	0	0	0	0	0	0
32640_1_42	1500643	ERS3779237	ERR9516196	NA	NA	307484	307484	71517	141	NA	NA	NA	pass	yes	Concord	France	2015	stool	Institut Pasteur	NA	NA	NA	NA	NA	NA	0	0	0	0	0	0	0	0	0	0	0	0	0	0	0	0	0	0	0	0	0	0	0	0
32640_1_94	12008771	ERS3779241	ERR9516223	NA	NA	307444	307444	141	141	NA	NA	NA	pass	no	6,7:l,v:-	France	2012	stool	Institut Pasteur	NA	NA	serovar Potsdam according to seqSero2	NA	NA	NA	0	0	0	0	0	0	0	0	0	0	0	0	0	0	0	0	0	0	0	0	0	0	0	0
32640_1_102	16010034	ERS3779245	ERR9516227	NA	NA	307462	307462	71517	141	NA	NA	NA	pass	yes	Concord	France	2016	stool	Institut Pasteur	NA	NA	NA	NA	NA	NA	0	0	0	0	0	0	0	0	0	0	0	0	0	0	0	0	0	0	0	0	0	0	0	0
32640_1_111	13011580	ERS3779247	ERR9516231	NA	NA	307449	307449	71517	141	NA	NA	NA	pass	yes	Concord	France	2013	stool	Institut Pasteur	NA	NA	NA	NA	NA	NA	0	0	0	0	0	0	0	0	0	0	0	0	0	0	0	0	0	0	0	0	0	0	0	0
32640_1_63	10009130	ERS3779248	ERR9516206	NA	NA	307460	307460	71517	141	NA	NA	NA	pass	yes	Concord	France	2010	urine	Institut Pasteur	NA	NA	NA	NA	NA	NA	0	0	0	0	0	0	0	0	0	0	0	0	0	0	0	0	0	0	0	0	0	0	0	0
32640_1_71	14000038	ERS3779252	ERR9516210	NA	NA	307454	307454	71517	141	NA	NA	NA	pass	yes	Concord	France	2013	stool	Institut Pasteur	NA	NA	NA	NA	NA	NA	0	0	0	0	0	0	0	0	0	0	0	0	0	0	0	0	0	0	0	0	0	0	0	0
32640_1_135	15003460	ERS3779255	ERR9516243	NA	NA	307433	307433	716	716	NA	2	5	pass	no	Concord	France	2015	stool	Institut Pasteur	NA	NA	serovar Virchow according to seqSero2	NA	NA	NA	0	0	0	0	0	0	0	0	0	0	0	0	0	0	0	0	0	0	0	0	0	0	0	0
32640_1_210	16002572	ERS3779290	ERR9516280	NA	NA	307395	307395	71517	141	NA	NA	NA	pass	yes	Concord	France	2016	stool	Institut Pasteur	NA	NA	NA	NA	NA	NA	0	0	0	0	0	0	0	0	0	0	0	0	0	0	0	0	0	0	0	0	0	0	0	0
32640_1_243	17010866	ERS3779298	ERR9516296	NA	NA	307412	167752	146547	146547	NA	NA	NA	pass	no	6,7:l,v:-	France	2017	stool	Institut Pasteur	NA	NA	43:l,w:l,w according to seqSero2	NA	NA	NA	0	0	0	0	0	0	0	0	0	0	0	0	0	0	0	0	0	0	0	0	0	0	0	0
32640_1_254	15003904	ERS3779302	ERR9516303	NA	NA	307535	307535	27408	27408	NA	NA	NA	pass	no	Concord	France	2015	stool	Institut Pasteur	NA	NA	7:l,v:l,z13,z28 according to seqSero2	NA	NA	NA	0	0	0	0	0	0	0	0	0	0	0	0	0	0	0	0	0	0	0	0	0	0	0	0
32640_1_257	17006716	ERS3779303	ERR9516304	NA	NA	307537	307537	141	141	NA	NA	NA	pass	no	6,7:l,v:-	France	2017	stool	Institut Pasteur	NA	NA	serovar Potsdam according to seqSero2	NA	NA	NA	0	0	0	0	0	0	0	0	0	0	0	0	0	0	0	0	0	0	0	0	0	0	0	0
32640_1_163	6827	ERS3779308	ERR9516256	NA	NA	307649	307649	71517	141	NA	NA	NA	pass	yes	Concord	France	2006	stool	Institut Pasteur	NA	NA	NA	NA	NA	NA	0	0	0	0	0	0	0	0	0	0	0	0	0	0	0	0	0	0	0	0	0	0	0	0
32640_1_168	15004175	ERS3779310	ERR9516259	NA	NA	307482	307482	71517	141	NA	NA	NA	pass	yes	Concord	France	2015	stool	Institut Pasteur	Belize	NA	NA	NA	NA	NA	0	0	0	0	0	0	0	0	0	0	0	0	0	0	0	0	0	0	0	0	0	0	0	0
32640_1_172	13006320	ERS3779311	ERR9516261	NA	NA	307456	307456	71517	141	NA	NA	NA	pass	yes	Concord	France	2013	stool	Institut Pasteur	NA	NA	NA	NA	NA	NA	0	0	0	0	0	0	0	0	0	0	0	0	0	0	0	0	0	0	0	0	0	0	0	0
32640_1_269	11005834	ERS3779313	ERR9516310	NA	NA	307527	307527	71517	141	NA	NA	NA	pass	yes	Concord	France	2011	stool	Institut Pasteur	NA	NA	NA	NA	NA	NA	0	0	0	0	0	0	0	0	0	0	0	0	0	0	0	0	0	0	0	0	0	0	0	0
32640_1_216	42781	ERS3779344	ERR9516283	NA	NA	307417	307417	105637	141	NA	NA	NA	pass	yes	Concord	France	2004	stool	Institut Pasteur	Madagascar	NA	NA	NA	NA	NA	0	0	0	0	0	0	0	0	0	0	0	0	0	0	0	0	0	0	0	0	0	0	0	0
32640_1_240	3_84	ERS3779349	ERR9516295	NA	NA	307413	307413	709	709	NA	NA	NA	pass	no	Concord	France	1984	NA	Institut Pasteur	NA	NA	serovar Litchfield according to seqSero2	NA	NA	NA	0	0	0	0	0	0	0	0	0	0	0	0	0	0	0	0	0	0	0	0	0	0	0	0
32640_1_252	17008765	ERS3779354	ERR9516301	NA	NA	307536	307536	141	141	NA	NA	NA	pass	no	6,7:l,v:-	France	2017	stool	Institut Pasteur	NA	NA	serovar Potsdam according to seqSero2	NA	NA	NA	0	0	0	0	0	0	0	0	0	0	0	0	0	0	0	0	0	0	0	0	0	0	0	0
32640_1_324	H0411002193	ERS3779187	ERR9516337	NA	NA	307511	307511	71517	141	NA	NA	NA	pass	yes	Concord	NA	NA	NA	DTU Denmark	NA	NA	NA	NA	NA	NA	0	0	0	0	0	0	0	0	0	0	0	0	0	0	0	0	0	0	0	0	0	0	0	0
SRS4430813	307474	SRS4430813	SRR8658251	NA	NA	172890	172890	71517	141	NA	NA	NA	pass	yes	NA	UK	2016	human	UKHSA	NA	NA	NA	NA	NA	NA	0	0	0	0	0	0	0	0	0	0	0	0	0	0	0	0	0	0	0	0	0	0	0	0
SRS3803768	408827	SRS3803768	SRR7879623	NA	NA	144089	144089	71517	141	NA	NA	NA	fail	yes	NA	UK	2017	human	UKHSA	NA	NA	failed mapping based QC but passed Enterobase QC	NA	NA	NA	0	0	0	0	0	0	0	0	0	0	0	0	0	0	0	0	0	0	0	0	0	0	0	0
SRS2242148	361771	SRS2242148	SRR5632161	NA	NA	73248	73248	71517	141	NA	NA	NA	pass	yes	NA	UK	2017	human	UKHSA	NA	NA	NA	NA	NA	NA	0	0	0	0	0	0	0	0	0	0	0	0	0	0	0	0	0	0	0	0	0	0	0	0
SRS2214459	346562	SRS2214459	SRR5583199	NA	NA	71517	71517	71517	141	NA	NA	NA	pass	yes	NA	UK	2017	human	UKHSA	NA	NA	NA	NA	NA	NA	0	0	0	0	0	0	0	0	0	0	0	0	0	0	0	0	0	0	0	0	0	0	0	0
SRS900904	69711	SRS900904	SRR1963515	NA	NA	25671	25671	709	709	NA	NA	NA	pass	no	NA	UK	2014	human	UKHSA	NA	NA	serovar Litchfield according to seqSero2	NA	NA	NA	0	0	0	0	0	0	0	0	0	0	0	0	0	0	0	0	0	0	0	0	0	0	0	0
SRS738526	H121840592	SRS738526	SRR1643163	NA	NA	20587	20587	14679	141	NA	NA	NA	pass	no	NA	UK	2014	human	UKHSA	NA	NA	serovar Irumu according to seqSero2	NA	NA	NA	0	0	0	0	0	0	0	0	0	0	0	0	0	0	0	0	0	0	0	0	0	0	0	0
SRR8882088	PNUSAS071483	SRS4610822�	SRR8882088	NA	NA	178003	178003	177997	177997	NA	NA	NA	pass	yes	NA	USA	2019	human	CDC	NA	NA	NA	NA	NA	NA	0	0	0	0	0	0	0	0	0	0	0	0	0	0	0	0	0	0	0	0	0	0	0	0
SRR8899204	PNUSAS072600	SRS4625224�	SRR8899204	NA	NA	314057	178003	177997	177997	NA	NA	NA	pass	yes	NA	USA	2019	human	CDC	NA	NA	NA	NA	NA	NA	0	0	0	0	0	0	0	0	0	0	0	0	0	0	0	0	0	0	0	0	0	0	0	0
SRR8926753	PNUSAS071778	SRS4647042�	SRR8926753	NA	NA	178003	178003	177997	177997	NA	NA	NA	pass	yes	NA	USA	2019	human	CDC	NA	NA	NA	NA	NA	NA	0	0	0	0	0	0	0	0	0	0	0	0	0	0	0	0	0	0	0	0	0	0	0	0
SRR9029126	PNUSAS074578	SRS4736051�	SRR9029126	NA	NA	178003	178003	177997	177997	NA	NA	NA	pass	yes	NA	USA	2019	human	CDC	NA	NA	NA	NA	NA	NA	0	0	0	0	0	0	0	0	0	0	0	0	0	0	0	0	0	0	0	0	0	0	0	0
SRR9040362	PNUSAS074536	SRS4746384�	SRR9040362	NA	NA	216503	216503	177997	177997	NA	NA	NA	pass	yes	NA	USA	2019	environment	CDC	NA	NA	environmental/other/food	NA	NA	NA	0	0	0	0	0	0	0	0	0	0	0	0	0	0	0	0	0	0	0	0	0	0	0	0
SRR9106301	PNUSAS075192	SRS4803679�	SRR9106301	NA	NA	314061	178003	177997	177997	NA	NA	NA	pass	yes	NA	USA	2019	environment	CDC	NA	NA	environmental/other	NA	NA	NA	0	0	0	0	0	0	0	0	0	0	0	0	0	0	0	0	0	0	0	0	0	0	0	0
SRR9166904	PNUSAS077182	SRS4852599�	SRR9166904	NA	NA	314058	314058	177997	177997	NA	NA	NA	pass	yes	NA	USA	2019	human	CDC	NA	NA	NA	NA	NA	NA	0	0	0	0	0	0	0	0	0	0	0	0	0	0	0	0	0	0	0	0	0	0	0	0
SRR9283172	PNUSAS076569	SRS4953099�	SRR9283172	NA	NA	314059	314059	177997	177997	NA	NA	NA	pass	yes	NA	USA	2019	human	CDC	NA	NA	NA	NA	NA	NA	0	0	0	0	0	0	0	0	0	0	0	0	0	0	0	0	0	0	0	0	0	0	0	0
SRR9283178	PNUSAS076568	SRS4953105�	SRR9283178	NA	NA	178003	178003	177997	177997	NA	NA	NA	pass	yes	NA	USA	2019	human	CDC	NA	NA	NA	NA	NA	NA	0	0	0	0	0	0	0	0	0	0	0	0	0	0	0	0	0	0	0	0	0	0	0	0
SRR9841208	PNUSAS074693	SRS5161260�	SRR9841208	NA	NA	314060	178003	177997	177997	NA	NA	NA	pass	yes	NA	USA	2019	human	CDC	NA	NA	NA	NA	NA	NA	0	0	0	0	0	0	0	0	0	0	0	0	0	0	0	0	0	0	0	0	0	0	0	0
SRR9921257	PNUSAS087700	SRS5230059�	SRR9921257	NA	NA	314055	314055	177997	177997	NA	NA	NA	fail	no	NA	USA	2019	human	CDC	NA	NA	NA	NA	NA	NA	0	0	0	0	0	0	0	0	0	0	0	0	0	0	0	0	0	0	0	0	0	0	0	0
SRR10228054	PNUSAS105126	SRS5475531�	SRR10228054	NA	NA	314056	178003	177997	177997	NA	NA	NA	pass	yes	NA	USA	2019	human	CDC	NA	NA	NA	NA	NA	NA	0	0	0	0	0	0	0	0	0	0	0	0	0	0	0	0	0	0	0	0	0	0	0	0
FD01846494	NA	ERS3943595�	ERR3635380	NA	NA	NA	NA	NA	NA	NA	NA	NA	pass	no	Concord	Ethiopia	NA	human	Jimma University	Ethiopia	NA	serovar Enteritidis according to seqSero2	NA	NA	NA	0	0	0	0	0	0	0	0	0	0	0	0	0	0	0	0	0	0	0	0	0	0	0	0
FD01848717	NA	ERS3945008�	ERR3636806	NA	NA	NA	NA	NA	NA	NA	NA	NA	fail	no	Concord	Ethiopia	NA	human	Jimma University	Ethiopia	NA	serovar Pomona according to seqSero2	NA	NA	NA	0	0	0	0	0	0	0	0	0	0	0	0	0	0	0	0	0	0	0	0	0	0	0	0
FD01848718	GR868	ERS3945009�	ERR3636807	NA	NA	NA	NA	NA	NA	NA	NA	NA	pass	no	28:-:-	Ethiopia	2006	blood	Jimma University	Ethiopia	Addis Ababa	Serovar Pomona according to seqSero2	NA	NA	NA	0	0	0	0	0	0	0	0	0	0	0	0	0	0	0	0	0	0	0	0	0	0	0	0
FD01848723	NA	ERS3945011�	ERR3636809	NA	NA	NA	NA	NA	NA	NA	NA	NA	pass	no	Concord	Ethiopia	NA	human	Jimma University	Ethiopia	NA	serovar Infantis according to seqSero2	NA	NA	NA	0	0	0	0	0	0	0	0	0	0	0	0	0	0	0	0	0	0	0	0	0	0	0	0
FD01848724	NA	ERS3945012�	ERR3636810	NA	NA	211538	211538	7922	750	NA	NA	NA	fail	no	Concord	Ethiopia	NA	human	Jimma University	Ethiopia	NA	NA	0	2	2	2	1	0	0	0	0	2	0	0	1	3	2	0	1	1	0	0	0	0	1	0	0	1	0
FD01848731	NA	ERS3945017�	ERR3636815	NA	NA	NA	NA	NA	NA	NA	NA	NA	pass	no	Concord	Ethiopia	NA	human	Jimma University	Ethiopia	NA	serovar Infantis according to seqSero2	NA	NA	NA	0	0	0	0	0	0	0	0	0	0	0	0	0	0	0	0	0	0	0	0	0	0	0	0
FD01848740	NA	ERS3945023�	ERR3636821	NA	NA	211536	211536	7922	750	NA	NA	NA	fail	no	Concord	Ethiopia	NA	human	Jimma University	NA	NA	NA	0	1	1	1	1	1	0	1	0	1	1	0	1	2	2	1	1	0	0	1	1	0	0	0	0	1	0
FD01848747	NA	ERS3945026	ERR3636824	NA	NA	NA	NA	NA	NA	NA	NA	NA	pass	no	Concord	Ethiopia	NA	human	Jimma University	NA	NA	serovar Haifa according to seqSero2	NA	NA	NA	0	0	0	0	0	0	0	0	0	0	0	0	0	0	0	0	0	0	0	0	0	0	0	0
FD01848756	NA	ERS3945030�	ERR3636829	NA	NA	211533	211533	7922	750	NA	NA	NA	fail	no	Concord	Ethiopia	NA	human	Jimma University	NA	NA	NA	0	2	2	2	1	0	0	0	0	2	0	0	1	3	2	0	1	1	0	0	0	0	1	0	0	1	0
FD01848765	NA	ERS3945033�	ERR3636832	NA	NA	211763	211763	7922	750	NA	NA	NA	fail	no	Concord	Ethiopia	NA	human	Jimma University	NA	NA	NA	0	2	2	2	1	0	0	0	0	2	0	0	1	3	2	0	1	1	0	0	0	0	1	0	0	1	0
FD01848771	NA	ERS3945034�	ERR3636833	NA	NA	211765	211765	7922	750	NA	NA	NA	fail	no	Concord	Ethiopia	NA	human	Jimma University	NA	NA	NA	0	1	0	0	0	0	0	0	0	1	0	0	0	0	2	0	1	0	0	0	0	0	0	0	0	0	0
FD01848789	NA	ERS3945042�	ERR3636841	NA	NA	NA	NA	NA	NA	NA	NA	NA	pass	no	Concord	Ethiopia	NA	human	Jimma University	NA	NA	serovar Butantan according to seqSero2	NA	NA	NA	0	0	0	0	0	0	0	0	0	0	0	0	0	0	0	0	0	0	0	0	0	0	0	0
FD01872733	NA	ERS3946433�	ERR3638218	NA	NA	NA	NA	NA	NA	NA	NA	NA	fail	no	Concord	Ethiopia	NA	human	Jimma University	NA	NA	NA	NA	NA	NA	0	0	0	0	0	0	0	0	0	0	0	0	0	0	0	0	0	0	0	0	0	0	0	0
NA	873450	SRS6052058	SRR10953180	NA	NA	223690	223690	71517	141	NA	NA	NA	ok	yes	NA	UK	2020	human	UKHSA	NA	NA	qc via Enterobase	NA	NA	NA	0	0	0	0	0	0	0	0	0	0	0	0	0	0	0	0	0	0	0	0	0	0	0	0
NA	978855	SRS7282384	SRR12541505	NA	NA	240594	240594	71517	141	NA	NA	NA	ok	yes	NA	UK	2020	human	UKHSA	England	NA	qc via Enterobase	NA	NA	NA	0	0	0	0	0	0	0	0	0	0	0	0	0	0	0	0	0	0	0	0	0	0	0	0
NA	982283	SRS7329336	SRR12598773	NA	NA	241538	241538	71517	141	NA	NA	NA	ok	yes	NA	UK	2020	human	UKHSA	NA	NA	qc via Enterobase	NA	NA	NA	0	0	0	0	0	0	0	0	0	0	0	0	0	0	0	0	0	0	0	0	0	0	0	0
NA	1013338	SRS7620099	SRR12938507	NA	NA	247280	247280	71517	141	NA	NA	NA	ok	yes	NA	UK	2020	human	UKHSA	NA	NA	qc via Enterobase	NA	NA	NA	0	0	0	0	0	0	0	0	0	0	0	0	0	0	0	0	0	0	0	0	0	0	0	0
NA	1289761	SRS9672586	SRR15334681	NA	NA	280213	280213	71517	141	NA	NA	NA	ok	yes	NA	UK	2021	human	UKHSA	NA	NA	qc via Enterobase	NA	NA	NA	0	0	0	0	0	0	0	0	0	0	0	0	0	0	0	0	0	0	0	0	0	0	0	0
NA	1521263	SRS11108670	SRR16988487	NA	NA	293120	293120	71517	141	NA	NA	NA	ok	yes	NA	UK	2021	animal	UKHSA	NA	NA	qc via Enterobase	NA	NA	NA	0	0	0	0	0	0	0	0	0	0	0	0	0	0	0	0	0	0	0	0	0	0	0	0
SRS6059690	873405	NA	SRR10962428	NA	NA	223760	223760	221890	750	NA	NA	NA	ok	yes	NA	UK	2020	human	UKHSA	NA	NA	serovar Potsdam isolate for outgroup rooting	NA	NA	NA	0	0	0	0	0	0	0	0	0	0	0	0	0	0	0	0	0	0	0	0	0	0	0	0
SRR8991903	NA	SRS4704850�	SRR8991903	NA	NA	179645	179645	177997	177997	NA	NA	NA	yes	yes	NA	USA	NA	NA	CDC	NA	NA	NA	NA	NA	NA	0	0	0	0	0	0	0	0	0	0	0	0	0	0	0	0	0	0	0	0	0	0	0	0
CZ_18_1144	NA	CZ_18_1144	CZ_18_1144	NA	NA	177997	177997	177997	177997	NA	NA	NA	yes	yes	NA	Czechia	2018	human	NIPH Czechia	NA	NA	uploaded via Enterobase	NA	NA	NA	0	0	0	0	0	0	0	0	0	0	0	0	0	0	0	0	0	0	0	0	0	0	0	0
CZ_18_1144	NA	CZ_18_1144	CZ_19_0044	NA	NA	178003	178003	177997	177997	NA	NA	NA	yes	yes	NA	Czechia	2019	human	NIPH Czechia	NA	NA	uploaded via Enterobase	NA	NA	NA	0	0	0	0	0	0	0	0	0	0	0	0	0	0	0	0	0	0	0	0	0	0	0	0
NA	NA	NA	ERR3638097	NA	NA	NA	NA	NA	NA	NA	NA	NA	NA	NA	NA	NA	NA	NA	NA	NA	NA	NA	0	0	0	0	0	0	0	0	0	0	0	0	0	2	1	0	1	0	0	0	0	0	0	0	0	1	0
[truncated: 71 more columns]
