# Supplementary material for: A global genomic analysis of Salmonella Concord reveals lineages with high antimicrobial resistance in Ethiopia
Source: Nat Commun. 2023 Jun 14;14:3517. doi: 10.1038/s41467-023-38902-x (PMC10267216; doi:10.1038/s41467-023-38902-x)
Supplement: Supplementary file 5 — Supplementary Data 2 [file 41467_2023_38902_MOESM5_ESM.xlsx]

## Sheet: sensititre
	sequencing_id	sample_id_lab	Ampicillin	Trimethoprim/Sulfamethoxazole	Chloramphenicol	Ceftriaxone	Ciprofloxacin	Azithromycin	MDR	XDR	PDR	Ceftazidime/Avibactam	Ceftolozane/Tazobactam 4	Colistin	Gatifloxacin	Meropenem/Vaborbactam	Piperacillin/Tazobactam	Temocillin	Tigecycline	Meropenem
Range measured			4 - 64	1/19 - 8/152	8 - 32	0,5 - 8	0,03 - 8	0,5 - 512				0,25/4 - 128/4	0,06/4 - 32/4	0,12 - 16	0,015 - 16	0,12/8 - 64/8	0,5/4 - 256/4	0,12 - 256	0,015 - 16	0,06 - 8
Cutoff (≥ X) (CLSI, unless indicated otherwise)			32	4	32	4	1 (DCS > 0.06)	32				16	8	4	8	16	128	16 (EFSA)	0.5 (EFSA)	4
	32640_1_60	1028	<=4	<=1	<=8	<=0.5	<=0.03	16	no	no	no	<=0.25	0.5	1	0.06	<=0.12	4	8	0.25	<=0.06
	SRS902292	24994	<=4	<=1	<=8	<=0.5	<=0.03	8	no	no	no	<=0.25	0.25	0.5	0.03	<=0.12	2	4	0.25	<=0.06
	32640_1_312	50142	>64	>8	>32	>8	<=0.03	16	yes	no	no	2	32	1	0.03	<=0.12	256	32	0.25	0.12
	32640_1_35	53306	>64	>8	>32	>8	<=0.03	8	yes	no	no	1	2	1	0.03	<=0.12	4	32	0.25	<=0.06
	32640_1_317	60329	>64	>8	>32	>8	<=0.03	16	yes	no	no	2	4	1	0.03	<=0.12	32	32	0.25	<=0.06
	32640_1_281	60689	>64	>8	>32	>8	<=0.03	16	yes	no	no	2	2	1	0.06	<=0.12	16	32	0.25	0.12
	32640_1_39	64206	>64	>8	>32	>8	<=0.03	8	yes	no	no	0.5	2	8	0.03	<=0.12	4	32	0.25	<=0.06
	32640_1_64	64354	<=4	<=1	<=8	<=0.5	<=0.03	8	no	no	no	0.5	0.5	2	0.06	<=0.12	2	8	0.25	<=0.06
	32640_1_276	70252	>64	>8	>32	>8	<=0.03	16	yes	no	no	2	8	1	0.06	<=0.12	16	32	0.25	<=0.06
	32640_1_272	70296	>64	>8	>32	>8	0.25	64	yes	yes	yes	1	1	1	0.5	<=0.12	4	32	0.25	<=0.06
	32640_1_268	70343	<=4	<=1	<=8	<=0.5	<=0.03	8	no	no	no	<=0.25	0.25	1	0.06	<=0.12	2	8	0.25	<=0.06
	32640_1_340	70349	>64	>8	>32	>8	0.06	8	yes	no	no	0.5	2	0.5	0.03	<=0.12	4	32	0.25	<=0.06
	32640_1_344	70360	>64	>8	>32	>8	<=0.03	16	yes	no	no	2	4	1	0.06	<=0.12	16	32	0.25	<=0.06
	32640_1_345	70361	>64	>8	>32	>8	<=0.03	16	yes	no	no	2	4	1	0.06	<=0.12	16	32	0.25	<=0.06
	32640_1_352	70362	>64	>8	>32	>8	<=0.03	16	yes	no	no	2	4	1	0.06	<=0.12	16	32	0.25	<=0.06
	32640_1_353	70364	>64	>8	>32	>8	<=0.03	16	yes	no	no	2	4	1	0.06	<=0.12	32	64	0.25	<=0.06
	32640_1_360	70365	>64	>8	>32	>8	0.25	128	yes	yes	yes	1	2	1	0.5	<=0.12	2	32	0.25	<=0.06
	32640_1_364	70366	>64	>8	>32	>8	0.25	128	yes	yes	yes	1	2	1	0.5	<=0.12	4	32	0.25	<=0.06
	32640_1_368	70367	>64	<=1	>32	8	<=0.03	>512	no	no	no	0.5	8	1	0.03	<=0.12	8	16	0.25	<=0.06
	32640_1_68	74926	<=4	<=1	<=8	<=0.5	<=0.03	8	no	no	no	<=0.25	0.5	1	0.06	<=0.12	2	8	0.25	<=0.06
	32640_1_47	95907	>64	>8	>32	>8	0.25	8	yes	yes	no	0.5	2	0.5	0.5	<=0.12	4	32	0.25	<=0.06
	SRS3418706	137139	<=4	<=1	<=8	<=0.5	<=0.03	8	no	no	no	<=0.25	0.5	1	0.06	<=0.12	2	8	0.25	<=0.06
	SRS4470689	186605	<=4	<=1	<=8	<=0.5	<=0.03	8	no	no	no	<=0.25	0.25	1	0.06	<=0.12	2	4	0.25	<=0.06
	32640_1_14	196804	>64	>8	>32	>8	<=0.03	8	yes	no	no	2	16	1	0.06	<=0.12	64	32	0.25	<=0.06
	32640_1_18	201504	>64	>8	>32	>8	<=0.03	16	yes	no	no	4	32	1	<=0.015	<=0.12	256	32	0.25	<=0.06
	SRS3415610	241825	<=4	<=1	<=8	<=0.5	<=0.03	8	no	no	no	<=0.25	0.5	1	0.06	<=0.12	2	8	0.25	<=0.06
	SRS3424322	311174	<=4	<=1	<=8	<=0.5	<=0.03	8	no	no	no	<=0.25	0.25	1	0.03	<=0.12	2	8	0.25	<=0.06
	32640_1_51	397607	>64	>8	>32	>8	<=0.03	8	yes	no	no	0.5	2	1	0.03	<=0.12	4	32	0.25	<=0.06
	SRS4068907	550813	<=4	<=1	<=8	<=0.5	0.5	8	no	no	no	<=0.25	0.25	0.5	1	<=0.12	2	4	0.25	<=0.06
	SRS3499735	553780	<=4	<=1	<=8	<=0.5	<=0.03	8	no	no	no	<=0.25	0.5	1	0.06	<=0.12	2	8	0.25	<=0.06
	SRS3959533	624445	<=4	<=1	<=8	<=0.5	<=0.03	8	no	no	no	<=0.25	0.5	1	0.06	<=0.12	2	8	0.25	<=0.06
	32640_1_43	643706	>64	>8	>32	>8	<=0.03	8	yes	no	no	0.5	2	1	0.03	<=0.12	4	32	0.25	<=0.06
	SRS4345282	679052	<=4	<=1	<=8	<=0.5	<=0.03	8	no	no	no	<=0.25	0.5	1	0.06	<=0.12	4	8	0.25	<=0.06
	SRS4956746	728837	<=4	<=1	<=8	<=0.5	<=0.03	8	no	no	no	<=0.25	0.5	1	0.03	<=0.12	2	8	0.25	<=0.06
	SRS4935529	746785	<=4	<=1	<=8	<=0.5	<=0.03	8	no	no	no	<=0.25	0.5	1	0.06	<=0.12	2	8	0.25	<=0.06
	SRS4840055	747829	<=4	<=1	<=8	<=0.5	<=0.03	8	no	no	no	<=0.25	0.5	1	0.06	<=0.12	2	8	0.25	<=0.06
	32640_1_22	751304	>64	>8	>32	>8	<=0.03	2	yes	no	no	2	32	1	<=0.015	<=0.12	256	32	0.12	<=0.06
	SRS5777896	850890	>64	>8	>32	>8	2	8	yes	yes	no	0.5	2	0.5	1	<=0.12	8	32	0.12	<=0.06
	32640_1_308	1020163	>64	>8	>32	>8	<=0.03	16	yes	no	no	4	4	1	0.06	<=0.12	16	32	0.25	<=0.06
	32640_1_316	1035531	>64	>8	>32	>8	<=0.03	16	yes	no	no	4	4	1	0.06	<=0.12	16	32	0.25	<=0.06
	32640_1_304	2554636	>64	>8	>32	>8	<=0.03	8	yes	no	no	4	2	1	0.06	<=0.12	8	32	0.25	<=0.06
	32640_1_300	0507H39181	>64	>8	>32	>8	<=0.03	16	yes	no	no	2	4	1	0.06	<=0.12	16	32	0.25	<=0.06
	32640_1_296	0508H45184	>64	>8	>32	>8	<=0.03	256	yes	yes	no	0.5	1	1	0.03	<=0.12	4	16	0.25	<=0.06
	32640_1_289	0607F10	>64	>8	>32	>8	<=0.03	16	yes	no	no	1	2	0.5	0.06	<=0.12	8	32	0.25	<=0.06
	32640_1_26	140405I	>64	>8	>32	>8	0.06	256	yes	yes	no	0.5	2	1	0.03	<=0.12	4	16	0.25	<=0.06
	32640_1_31	140405II	>64	<=1	>32	8	<=0.03	4	no	no	no	<=0.25	0.25	1	<=0.015	<=0.12	<=0.5	4	0.12	<=0.06
	32640_1_372	254833B	>64	>8	>32	>8	<=0.03	8	yes	no	no	2	32	1	0.03	<=0.12	32	32	0.25	<=0.06
	32640_1_55	BSPR-P-82/08	>64	>8	>32	>8	0.25	8	yes	yes	no	<=0.25	1	1	0.5	<=0.12	4	16	0.25	<=0.06
	32640_1_324	H041100279	<=4	<=1	<=8	<=0.5	<=0.03	8	no	no	no	<=0.25	0.5	1	0.03	<=0.12	4	4	0.12	<=0.06
	32640_1_328	H04340470	<=4	<=1	<=8	<=0.5	<=0.03	8	no	no	no	<=0.25	0.5	1	0.03	<=0.12	2	8	0.25	<=0.06
	32640_1_332	H043660496	<=4	<=1	<=8	<=0.5	<=0.03	8	no	no	no	<=0.25	0.5	1	0.06	<=0.12	2	8	0.25	<=0.06
	32640_1_336	H0442400362	<=4	<=1	<=8	<=0.5	0.06	16	no	no	no	0.5	1	1	0.12	<=0.12	8	16	0.5	<=0.06
	32640_1_380	H044300234	<=4	<=1	<=8	<=0.5	<=0.03	8	no	no	no	<=0.25	0.5	1	0.06	<=0.12	2	8	0.25	<=0.06
	32640_1_381	H061980337	>64	>8	>32	>8	<=0.03	8	yes	no	no	1	2	1	0.03	<=0.12	4	32	0.25	<=0.06
	32640_1_2	H0637404447	<=4	<=1	<=8	<=0.5	<=0.03	16	no	no	no	<=0.25	0.5	1	0.06	<=0.12	2	8	0.25	<=0.06
	32640_1_6	H071600082	>64	>8	>32	>8	0.25	16	yes	yes	no	2	2	1	0.25	<=0.12	4	64	0.25	<=0.06
				0

## Sheet: concordance
Antimicrobial	n° isolates tested	Phenotpe susceptible		Phenotype resistant*		Concordance (%)
		Genotype resistant	Genotype susceptible	Genotype resistant	Genotype susceptible
Ampicillin	56	0	22	34	0	100	56
Trimethoprim/Sulfamethoxazole	56	0	24	32	0	100	56
Chloramphenicol	56	0	22	33	1	98.2143	56
Ceftriaxone	56	0	22	34	0	100	56
Ciprofloxacin	56	0	48	7	1	98.2143	56
Azithromycin	56	0	50	6	0	100	56
An isolate is classified genotypically resistant if it harboured one genotypic resistance marker or more
* For ciprofloxacin, decreased ciprofloxacin susceptibility was counted as "resistant"

## Sheet: Blad1
Antimicrobial	Isolates tested	Phenotpe susceptible		Phenotype resistant*		Concordance (%)
		Genotype resistant	Genotype susceptible	Genotype resistant	Genotype susceptible
Ampicillin	56	0	22	34	0	100	56
Trimethoprim/Sulfamethoxazole	56	0	24	32	0	100	56
Chloramphenicol	56	0	22	33	1	98.2143	56
Ceftriaxone	56	0	22	34	0	100	56
Ciprofloxacin	56	0	48	7	1	98.2143	56
Azithromycin	56	0	50	6	0	100	56
An isolate is classified genotypically resistant if it harboured one genotypic resistance marker or more
* For ciprofloxacin, decreased ciprofloxacin susceptibility was counted as "resistant"
