# Supplementary material for: A global genomic analysis of Salmonella Concord reveals lineages with high antimicrobial resistance in Ethiopia
Source: Nat Commun. 2023 Jun 14;14:3517. doi: 10.1038/s41467-023-38902-x (PMC10267216; doi:10.1038/s41467-023-38902-x)
Supplement: Supplementary file 7 — Source Data [file 41467_2023_38902_MOESM7_ESM.xlsx]

## Sheet: Supplementary_Figure_4
ID	invasiveness_index	lineage
ERR9516177	0.1919	1
ERR9516202	0.1706	1
ERR9516204	0.1789	1
ERR9516309	0.1706	1
ERR9516319	0.1734	1
ERR9516341	0.1711	1
Salm202101195_S57	0.1694	1
Salm202109373_S35	0.171	1
SRR11028690	0.1714	1
SRR15299835	0.1728	1
SRR1614844	0.1695	1
SRR1957936	0.1739	1
SRR3713638	0.171	1
SRR5438429	0.1766	1
SRR5578832	0.1767	1
SRR5812321	0.1724	1
SRR6879944	0.1748	1
SRR8087202	0.1707	1
SRR8552256	0.1713	1
SRR9153217	0.1843	1
SRR9261520	0.1843	1
WS0838_S51	0.2065	1
ERR9516198	0.212	2
ERR9516212	0.199	2
ERR9516216	0.2008	2
ERR9516217	0.1953	2
ERR9516218	0.1952	2
ERR9516221	0.2002	2
ERR9516224	0.1953	2
ERR9516230	0.1952	2
ERR9516232	0.2006	2
ERR9516239	0.1953	2
ERR9516245	0.1953	2
ERR9516249	0.2024	2
ERR9516251	0.1993	2
ERR9516253	0.2298	2
ERR9516258	0.185	2
ERR9516297	0.1989	2
ERR9516343	0.1927	2
ERR9516359	0.1823	2
SRR9287467	0.1869	2
ERR3635336	0.2038	3
ERR3636805	0.1958	3
ERR3636831	0.1998	3
ERR3636834	0.1998	3
ERR3636848	0.2004	3
ERR9516179	0.2001	3
ERR9516181	0.1999	3
ERR9516186	0.1999	3
ERR9516190	0.1998	3
ERR9516193	0.2052	3
ERR9516194	0.1998	3
ERR9516195	0.1998	3
ERR9516197	0.1999	3
ERR9516199	0.2077	3
ERR9516201	0.2027	3
ERR9516208	0.1999	3
ERR9516213	0.1998	3
ERR9516215	0.1999	3
ERR9516233	0.2019	3
ERR9516238	0.2047	3
ERR9516240	0.1988	3
ERR9516244	0.1998	3
ERR9516246	0.1999	3
ERR9516250	0.1998	3
ERR9516252	0.1998	3
ERR9516260	0.1996	3
ERR9516263	0.2003	3
ERR9516264	0.1999	3
ERR9516266	0.1999	3
ERR9516270	0.1998	3
ERR9516271	0.202	3
ERR9516275	0.1989	3
ERR9516276	0.1988	3
ERR9516277	0.1999	3
ERR9516281	0.1998	3
ERR9516282	0.1998	3
ERR9516286	0.1999	3
ERR9516289	0.2099	3
ERR9516290	0.1998	3
ERR9516293	0.1998	3
ERR9516294	0.2002	3
ERR9516299	0.2034	3
ERR9516300	0.1998	3
ERR9516305	0.2003	3
ERR9516312	0.2019	3
ERR9516314	0.1999	3
ERR9516317	0.1999	3
ERR9516318	0.1999	3
ERR9516321	0.1999	3
ERR9516322	0.1998	3
ERR9516324	0.1998	3
ERR9516332	0.1999	3
ERR9516336	0.2025	3
ERR9516340	0.1998	3
ERR9516342	0.1998	3
ERR9516344	0.1998	3
ERR9516345	0.1998	3
ERR9516360	0.1998	3
ERR9855642	0.1888	3
SRR15362111	0.1989	3
SRR1970017	0.1999	3
SRR3049964	0.1999	3
SRR5110485	0.1998	3
SRR6329251	0.2037	3
ERR3635360	0.2296	4
ERR3636812	0.2156	4
ERR3636818	0.2177	4
ERR3636822	0.2235	4
ERR3636825	0.212	4
ERR3636835	0.2151	4
ERR3636836	0.2155	4
ERR3636839	0.219	4
ERR3636840	0.2187	4
ERR3636843	0.2152	4
ERR3636844	0.22	4
ERR3636847	0.2189	4
ERR3636849	0.2189	4
ERR3638208	0.2204	4
ERR3638212	0.2148	4
ERR3638221	0.2189	4
ERR9516178	0.2165	4
ERR9516183	0.206	4
ERR9516185	0.2119	4
ERR9516187	0.2165	4
ERR9516192	0.2164	4
ERR9516200	0.2165	4
ERR9516211	0.2447	4
ERR9516219	0.2069	4
ERR9516229	0.2166	4
ERR9516236	0.2165	4
ERR9516248	0.2166	4
ERR9516265	0.2497	4
ERR9516269	0.2186	4
ERR9516273	0.2166	4
ERR9516278	0.2446	4
ERR9516279	0.2186	4
ERR9516288	0.2166	4
ERR9516292	0.2123	4
ERR9516298	0.226	4
ERR9516302	0.2074	4
ERR9516306	0.2166	4
ERR9516313	0.2199	4
ERR9516315	0.22	4
ERR9516316	0.22	4
ERR9516320	0.2199	4
ERR9516325	0.2165	4
ERR9516329	0.2166	4
ERR9516331	0.2165	4
ERR9516333	0.2199	4
ERR9516334	0.22	4
ERR9516346	0.2166	4
ERR9516347	0.2199	4
ERR9516348	0.2268	4
ERR9516351	0.2199	4
ERR9516352	0.22	4
ERR9516353	0.2165	4
ERR9516357	0.2069	4
SRR9090883	0.221	4
ERR3635344	0.2028	5
ERR9516184	0.2007	5
ERR9516188	0.1998	5
ERR9516189	0.1998	5
ERR9516191	0.1999	5
ERR9516203	0.1998	5
ERR9516235	0.1944	5
ERR9516274	0.2055	5
ERR9516285	0.1998	5
ERR9516287	0.2019	5
ERR9516308	0.1999	5
ERR9516335	0.1998	5
ERR9516338	0.1998	5
ERR9516350	0.1998	5
ERR9516354	0.1998	5
ERR9516356	0.1999	5
ERR9855643	0.1987	5
SRR1614890	0.207	5
ERR9516268	0.2038	6
ERR9516349	0.2059	6
Salm201804751_S5	0.2016	6
SRR7469053	0.2059	6
SRR7514404	0.2043	6
SRR8159839	0.201	6
SRR8159842	0.2037	6
SRR8225163	0.2039	6
SRR8294664	0.202	6
SRR8327695	0.2037	6
Salm202001598_S28	0.1994	7
Salm202005029_S43	0.2001	7
SRR11903203	0.2013	7
SRR11927768	0.2012	7
SRR11927771	0.2013	7
SRR11927779	0.2053	7
SRR13220459	0.207	7
SRR13220802	0.2016	7
SRR13221299	0.207	7
SRR13918193	0.2001	7
SRR14130612	0.2013	7
SRR14232206	0.2034	7
SRR14273000	0.2012	7
SRR15853702	0.2013	7
SRR15853772	0.1957	7
SRR16195344	0.2034	7
SRR16893027	0.2034	7
SRR17067071	0.2067	7
SRR17067094	0.2056	7
SRR19693263	0.2056	7
ERR9516207	0.1943	8
ERR9516209	0.1943	8
ERR9516214	0.2127	8
ERR9516225	0.2131	8
ERR9516226	0.2022	8
ERR9516228	0.2015	8
ERR9516234	0.2094	8
ERR9516241	0.1999	8
ERR9516242	0.206	8
ERR9516257	0.1959	8
ERR9516307	0.206	8
ERR9516339	0.2004	8
ERR9516358	0.1993	8
SRR10604677	0.2029	8
SRR1965653	0.2132	8
SRR7310602	0.1943	8
SRR7343938	0.1934	8
SRR7350870	0.1956	8
SRR8706130	0.2049	8

## Sheet: Supplementary_Figure_6
IDs1	IDs2	pairwise_snp_distance	lineage
ERR3635336	ERR3635336	0	3
ERR3635336	ERR3636805	23	3
ERR3635336	ERR3636831	106	3
ERR3635336	ERR3636834	31	3
ERR3635336	ERR3636848	23	3
ERR3635336	ERR9516179	38	3
ERR3635336	ERR9516181	40	3
ERR3635336	ERR9516186	30	3
ERR3635336	ERR9516190	15	3
ERR3635336	ERR9516193	31	3
ERR3635336	ERR9516194	32	3
ERR3635336	ERR9516195	30	3
ERR3635336	ERR9516197	26	3
ERR3635336	ERR9516199	46	3
ERR3635336	ERR9516201	38	3
ERR3635336	ERR9516208	42	3
ERR3635336	ERR9516213	37	3
ERR3635336	ERR9516215	35	3
ERR3635336	ERR9516233	39	3
ERR3635336	ERR9516238	61	3
ERR3635336	ERR9516240	32	3
ERR3635336	ERR9516244	36	3
ERR3635336	ERR9516246	42	3
ERR3635336	ERR9516250	37	3
ERR3635336	ERR9516252	42	3
ERR3635336	ERR9516260	11	3
ERR3635336	ERR9516263	44	3
ERR3635336	ERR9516264	38	3
ERR3635336	ERR9516266	37	3
ERR3635336	ERR9516270	36	3
ERR3635336	ERR9516271	37	3
ERR3635336	ERR9516275	31	3
ERR3635336	ERR9516276	30	3
ERR3635336	ERR9516277	30	3
ERR3635336	ERR9516281	14	3
ERR3635336	ERR9516282	23	3
ERR3635336	ERR9516286	37	3
ERR3635336	ERR9516289	16	3
ERR3635336	ERR9516290	37	3
ERR3635336	ERR9516293	43	3
ERR3635336	ERR9516294	28	3
ERR3635336	ERR9516299	52	3
ERR3635336	ERR9516300	49	3
ERR3635336	ERR9516305	25	3
ERR3635336	ERR9516312	49	3
ERR3635336	ERR9516314	44	3
ERR3635336	ERR9516317	44	3
ERR3635336	ERR9516318	45	3
ERR3635336	ERR9516321	43	3
ERR3635336	ERR9516322	43	3
ERR3635336	ERR9516324	11	3
ERR3635336	ERR9516332	44	3
ERR3635336	ERR9516336	13	3
ERR3635336	ERR9516340	57	3
ERR3635336	ERR9516342	45	3
ERR3635336	ERR9516344	45	3
ERR3635336	ERR9516345	12	3
ERR3635336	ERR9516360	25	3
ERR3635336	ERR9855642	38	3
ERR3635336	SRR15362111	42	3
ERR3635336	SRR1970017	48	3
ERR3635336	SRR3049964	49	3
ERR3635336	SRR5110485	67	3
ERR3635336	SRR6329251	56	3
ERR3635344	ERR3635344	0	5
ERR3635344	ERR9516184	36	5
ERR3635344	ERR9516188	70	5
ERR3635344	ERR9516189	23	5
ERR3635344	ERR9516191	25	5
ERR3635344	ERR9516203	32	5
ERR3635344	ERR9516235	41	5
ERR3635344	ERR9516274	37	5
ERR3635344	ERR9516285	64	5
ERR3635344	ERR9516287	28	5
ERR3635344	ERR9516308	51	5
ERR3635344	ERR9516335	57	5
ERR3635344	ERR9516338	60	5
ERR3635344	ERR9516350	68	5
ERR3635344	ERR9516354	31	5
ERR3635344	ERR9516356	31	5
ERR3635344	ERR9855643	78	5
ERR3635344	SRR1614890	70	5
ERR3635360	ERR3635360	0	4
ERR3635360	ERR3636812	48	4
ERR3635360	ERR3636818	46	4
ERR3635360	ERR3636822	25	4
ERR3635360	ERR3636825	23	4
ERR3635360	ERR3636835	27	4
ERR3635360	ERR3636836	53	4
ERR3635360	ERR3636839	29	4
ERR3635360	ERR3636840	25	4
ERR3635360	ERR3636843	62	4
ERR3635360	ERR3636844	21	4
ERR3635360	ERR3636847	11	4
ERR3635360	ERR3636849	23	4
ERR3635360	ERR3638208	52	4
ERR3635360	ERR3638212	50	4
ERR3635360	ERR3638221	18	4
ERR3635360	ERR9516178	47	4
ERR3635360	ERR9516183	79	4
ERR3635360	ERR9516185	85	4
ERR3635360	ERR9516187	50	4
ERR3635360	ERR9516192	59	4
ERR3635360	ERR9516200	46	4
ERR3635360	ERR9516211	50	4
ERR3635360	ERR9516219	67	4
ERR3635360	ERR9516229	56	4
ERR3635360	ERR9516236	46	4
ERR3635360	ERR9516248	54	4
ERR3635360	ERR9516265	59	4
ERR3635360	ERR9516269	47	4
ERR3635360	ERR9516273	49	4
ERR3635360	ERR9516278	58	4
ERR3635360	ERR9516279	48	4
ERR3635360	ERR9516288	51	4
ERR3635360	ERR9516292	178	4
ERR3635360	ERR9516298	51	4
ERR3635360	ERR9516302	107	4
ERR3635360	ERR9516306	58	4
ERR3635360	ERR9516313	12	4
ERR3635360	ERR9516315	15	4
ERR3635360	ERR9516316	17	4
ERR3635360	ERR9516320	12	4
ERR3635360	ERR9516325	54	4
ERR3635360	ERR9516329	51	4
ERR3635360	ERR9516331	52	4
ERR3635360	ERR9516333	26	4
ERR3635360	ERR9516334	26	4
ERR3635360	ERR9516346	50	4
ERR3635360	ERR9516347	11	4
ERR3635360	ERR9516348	11	4
ERR3635360	ERR9516351	16	4
ERR3635360	ERR9516352	20	4
ERR3635360	ERR9516353	55	4
ERR3635360	ERR9516357	61	4
ERR3635360	SRR9090883	146	4
ERR3636805	ERR3635336	23	3
ERR3636805	ERR3636805	0	3
ERR3636805	ERR3636831	102	3
ERR3636805	ERR3636834	9	3
ERR3636805	ERR3636848	0	3
ERR3636805	ERR9516179	17	3
ERR3636805	ERR9516181	19	3
ERR3636805	ERR9516186	9	3
ERR3636805	ERR9516190	11	3
ERR3636805	ERR9516193	11	3
ERR3636805	ERR9516194	12	3
ERR3636805	ERR9516195	10	3
ERR3636805	ERR9516197	3	3
ERR3636805	ERR9516199	26	3
ERR3636805	ERR9516201	18	3
ERR3636805	ERR9516208	42	3
ERR3636805	ERR9516213	17	3
ERR3636805	ERR9516215	14	3
ERR3636805	ERR9516233	37	3
ERR3636805	ERR9516238	42	3
ERR3636805	ERR9516240	30	3
ERR3636805	ERR9516244	16	3
ERR3636805	ERR9516246	21	3
ERR3636805	ERR9516250	17	3
ERR3636805	ERR9516252	21	3
ERR3636805	ERR9516260	7	3
ERR3636805	ERR9516263	24	3
ERR3636805	ERR9516264	18	3
ERR3636805	ERR9516266	17	3
ERR3636805	ERR9516270	15	3
ERR3636805	ERR9516271	16	3
ERR3636805	ERR9516275	10	3
ERR3636805	ERR9516276	28	3
ERR3636805	ERR9516277	9	3
ERR3636805	ERR9516281	10	3
ERR3636805	ERR9516282	20	3
ERR3636805	ERR9516286	17	3
ERR3636805	ERR9516289	12	3
ERR3636805	ERR9516290	17	3
ERR3636805	ERR9516293	22	3
ERR3636805	ERR9516294	24	3
ERR3636805	ERR9516299	32	3
ERR3636805	ERR9516300	35	3
ERR3636805	ERR9516305	22	3
ERR3636805	ERR9516312	29	3
ERR3636805	ERR9516314	24	3
ERR3636805	ERR9516317	24	3
ERR3636805	ERR9516318	25	3
ERR3636805	ERR9516321	23	3
ERR3636805	ERR9516322	23	3
ERR3636805	ERR9516324	4	3
ERR3636805	ERR9516332	24	3
ERR3636805	ERR9516336	7	3
ERR3636805	ERR9516340	36	3
ERR3636805	ERR9516342	25	3
ERR3636805	ERR9516344	24	3
ERR3636805	ERR9516345	8	3
ERR3636805	ERR9516360	4	3
ERR3636805	ERR9855642	19	3
ERR3636805	SRR15362111	21	3
ERR3636805	SRR1970017	31	3
ERR3636805	SRR3049964	33	3
ERR3636805	SRR5110485	42	3
ERR3636805	SRR6329251	53	3
ERR3636812	ERR3635360	48	4
ERR3636812	ERR3636812	0	4
ERR3636812	ERR3636818	7	4
ERR3636812	ERR3636822	27	4
ERR3636812	ERR3636825	37	4
ERR3636812	ERR3636835	35	4
ERR3636812	ERR3636836	20	4
ERR3636812	ERR3636839	28	4
ERR3636812	ERR3636840	41	4
ERR3636812	ERR3636843	20	4
ERR3636812	ERR3636844	41	4
ERR3636812	ERR3636847	45	4
ERR3636812	ERR3636849	46	4
ERR3636812	ERR3638208	12	4
ERR3636812	ERR3638212	10	4
ERR3636812	ERR3638221	34	4
ERR3636812	ERR9516178	11	4
ERR3636812	ERR9516183	47	4
ERR3636812	ERR9516185	54	4
ERR3636812	ERR9516187	16	4
ERR3636812	ERR9516192	23	4
ERR3636812	ERR9516200	33	4
ERR3636812	ERR9516211	33	4
ERR3636812	ERR9516219	35	4
ERR3636812	ERR9516229	20	4
ERR3636812	ERR9516236	31	4
ERR3636812	ERR9516248	41	4
ERR3636812	ERR9516265	41	4
ERR3636812	ERR9516269	8	4
ERR3636812	ERR9516273	12	4
ERR3636812	ERR9516278	40	4
ERR3636812	ERR9516279	12	4
ERR3636812	ERR9516288	15	4
ERR3636812	ERR9516292	145	4
ERR3636812	ERR9516298	33	4
ERR3636812	ERR9516302	76	4
ERR3636812	ERR9516306	22	4
ERR3636812	ERR9516313	47	4
ERR3636812	ERR9516315	55	4
ERR3636812	ERR9516316	54	4
ERR3636812	ERR9516320	53	4
ERR3636812	ERR9516325	21	4
ERR3636812	ERR9516329	15	4
ERR3636812	ERR9516331	17	4
ERR3636812	ERR9516333	46	4
ERR3636812	ERR9516334	43	4
ERR3636812	ERR9516346	14	4
ERR3636812	ERR9516347	49	4
ERR3636812	ERR9516348	48	4
ERR3636812	ERR9516351	55	4
ERR3636812	ERR9516352	35	4
ERR3636812	ERR9516353	19	4
ERR3636812	ERR9516357	27	4
ERR3636812	SRR9090883	128	4
ERR3636818	ERR3635360	46	4
ERR3636818	ERR3636812	7	4
ERR3636818	ERR3636818	0	4
ERR3636818	ERR3636822	30	4
ERR3636818	ERR3636825	35	4
ERR3636818	ERR3636835	33	4
ERR3636818	ERR3636836	25	4
ERR3636818	ERR3636839	32	4
ERR3636818	ERR3636840	41	4
ERR3636818	ERR3636843	17	4
ERR3636818	ERR3636844	34	4
ERR3636818	ERR3636847	49	4
ERR3636818	ERR3636849	42	4
ERR3636818	ERR3638208	11	4
ERR3636818	ERR3638212	11	4
ERR3636818	ERR3638221	35	4
ERR3636818	ERR9516178	8	4
ERR3636818	ERR9516183	46	4
ERR3636818	ERR9516185	52	4
ERR3636818	ERR9516187	13	4
ERR3636818	ERR9516192	20	4
ERR3636818	ERR9516200	30	4
ERR3636818	ERR9516211	30	4
ERR3636818	ERR9516219	34	4
ERR3636818	ERR9516229	17	4
ERR3636818	ERR9516236	29	4
ERR3636818	ERR9516248	38	4
ERR3636818	ERR9516265	38	4
ERR3636818	ERR9516269	8	4
ERR3636818	ERR9516273	10	4
ERR3636818	ERR9516278	37	4
ERR3636818	ERR9516279	9	4
ERR3636818	ERR9516288	12	4
ERR3636818	ERR9516292	115	4
ERR3636818	ERR9516298	30	4
ERR3636818	ERR9516302	74	4
ERR3636818	ERR9516306	19	4
ERR3636818	ERR9516313	48	4
ERR3636818	ERR9516315	51	4
ERR3636818	ERR9516316	52	4
ERR3636818	ERR9516320	51	4
ERR3636818	ERR9516325	21	4
ERR3636818	ERR9516329	12	4
ERR3636818	ERR9516331	15	4
ERR3636818	ERR9516333	43	4
ERR3636818	ERR9516334	43	4
ERR3636818	ERR9516346	11	4
ERR3636818	ERR9516347	46	4
ERR3636818	ERR9516348	46	4
ERR3636818	ERR9516351	52	4
ERR3636818	ERR9516352	35	4
ERR3636818	ERR9516353	16	4
ERR3636818	ERR9516357	27	4
ERR3636818	SRR9090883	110	4
ERR3636822	ERR3635360	25	4
ERR3636822	ERR3636812	27	4
ERR3636822	ERR3636818	30	4
ERR3636822	ERR3636822	0	4
ERR3636822	ERR3636825	14	4
ERR3636822	ERR3636835	14	4
ERR3636822	ERR3636836	32	4
ERR3636822	ERR3636839	9	4
ERR3636822	ERR3636840	17	4
ERR3636822	ERR3636843	39	4
ERR3636822	ERR3636844	15	4
ERR3636822	ERR3636847	25	4
ERR3636822	ERR3636849	22	4
ERR3636822	ERR3638208	34	4
ERR3636822	ERR3638212	31	4
ERR3636822	ERR3638221	15	4
ERR3636822	ERR9516178	27	4
ERR3636822	ERR9516183	57	4
ERR3636822	ERR9516185	63	4
ERR3636822	ERR9516187	30	4
ERR3636822	ERR9516192	39	4
ERR3636822	ERR9516200	27	4
ERR3636822	ERR9516211	30	4
ERR3636822	ERR9516219	44	4
ERR3636822	ERR9516229	36	4
ERR3636822	ERR9516236	26	4
ERR3636822	ERR9516248	35	4
ERR3636822	ERR9516265	39	4
ERR3636822	ERR9516269	27	4
ERR3636822	ERR9516273	29	4
ERR3636822	ERR9516278	38	4
ERR3636822	ERR9516279	28	4
ERR3636822	ERR9516288	31	4
ERR3636822	ERR9516292	151	4
ERR3636822	ERR9516298	30	4
ERR3636822	ERR9516302	83	4
ERR3636822	ERR9516306	37	4
ERR3636822	ERR9516313	25	4
ERR3636822	ERR9516315	31	4
ERR3636822	ERR9516316	29	4
ERR3636822	ERR9516320	29	4
ERR3636822	ERR9516325	34	4
ERR3636822	ERR9516329	31	4
ERR3636822	ERR9516331	32	4
ERR3636822	ERR9516333	21	4
ERR3636822	ERR9516334	22	4
ERR3636822	ERR9516346	30	4
ERR3636822	ERR9516347	24	4
ERR3636822	ERR9516348	24	4
ERR3636822	ERR9516351	30	4
ERR3636822	ERR9516352	14	4
ERR3636822	ERR9516353	35	4
ERR3636822	ERR9516357	39	4
ERR3636822	SRR9090883	120	4
ERR3636825	ERR3635360	23	4
ERR3636825	ERR3636812	37	4
ERR3636825	ERR3636818	35	4
ERR3636825	ERR3636822	14	4
ERR3636825	ERR3636825	0	4
ERR3636825	ERR3636835	18	4
ERR3636825	ERR3636836	38	4
ERR3636825	ERR3636839	14	4
ERR3636825	ERR3636840	13	4
ERR3636825	ERR3636843	46	4
ERR3636825	ERR3636844	6	4
ERR3636825	ERR3636847	18	4
ERR3636825	ERR3636849	12	4
ERR3636825	ERR3638208	38	4
ERR3636825	ERR3638212	34	4
ERR3636825	ERR3638221	9	4
ERR3636825	ERR9516178	31	4
ERR3636825	ERR9516183	60	4
ERR3636825	ERR9516185	65	4
ERR3636825	ERR9516187	34	4
ERR3636825	ERR9516192	43	4
ERR3636825	ERR9516200	32	4
ERR3636825	ERR9516211	35	4
ERR3636825	ERR9516219	47	4
ERR3636825	ERR9516229	40	4
ERR3636825	ERR9516236	31	4
ERR3636825	ERR9516248	40	4
ERR3636825	ERR9516265	43	4
ERR3636825	ERR9516269	31	4
ERR3636825	ERR9516273	33	4
ERR3636825	ERR9516278	42	4
ERR3636825	ERR9516279	32	4
ERR3636825	ERR9516288	35	4
ERR3636825	ERR9516292	161	4
ERR3636825	ERR9516298	35	4
ERR3636825	ERR9516302	88	4
ERR3636825	ERR9516306	42	4
ERR3636825	ERR9516313	21	4
ERR3636825	ERR9516315	24	4
ERR3636825	ERR9516316	22	4
ERR3636825	ERR9516320	21	4
ERR3636825	ERR9516325	37	4
ERR3636825	ERR9516329	35	4
ERR3636825	ERR9516331	34	4
ERR3636825	ERR9516333	12	4
ERR3636825	ERR9516334	13	4
ERR3636825	ERR9516346	34	4
ERR3636825	ERR9516347	16	4
ERR3636825	ERR9516348	16	4
ERR3636825	ERR9516351	22	4
ERR3636825	ERR9516352	5	4
ERR3636825	ERR9516353	39	4
ERR3636825	ERR9516357	42	4
ERR3636825	SRR9090883	129	4
ERR3636831	ERR3635336	106	3
ERR3636831	ERR3636805	102	3
ERR3636831	ERR3636831	0	3
ERR3636831	ERR3636834	109	3
ERR3636831	ERR3636848	102	3
ERR3636831	ERR9516179	118	3
ERR3636831	ERR9516181	120	3
ERR3636831	ERR9516186	113	3
ERR3636831	ERR9516190	99	3
ERR3636831	ERR9516193	112	3
ERR3636831	ERR9516194	116	3
ERR3636831	ERR9516195	111	3
ERR3636831	ERR9516197	105	3
ERR3636831	ERR9516199	127	3
ERR3636831	ERR9516201	118	3
ERR3636831	ERR9516208	41	3
ERR3636831	ERR9516213	118	3
ERR3636831	ERR9516215	118	3
ERR3636831	ERR9516233	36	3
ERR3636831	ERR9516238	141	3
ERR3636831	ERR9516240	60	3
ERR3636831	ERR9516244	117	3
ERR3636831	ERR9516246	122	3
ERR3636831	ERR9516250	118	3
ERR3636831	ERR9516252	122	3
ERR3636831	ERR9516260	185	3
ERR3636831	ERR9516263	124	3
ERR3636831	ERR9516264	119	3
ERR3636831	ERR9516266	118	3
ERR3636831	ERR9516270	116	3
ERR3636831	ERR9516271	117	3
ERR3636831	ERR9516275	114	3
ERR3636831	ERR9516276	27	3
ERR3636831	ERR9516277	113	3
ERR3636831	ERR9516281	98	3
ERR3636831	ERR9516282	109	3
ERR3636831	ERR9516286	118	3
ERR3636831	ERR9516289	190	3
ERR3636831	ERR9516290	118	3
ERR3636831	ERR9516293	123	3
ERR3636831	ERR9516294	24	3
ERR3636831	ERR9516299	133	3
ERR3636831	ERR9516300	131	3
ERR3636831	ERR9516305	21	3
ERR3636831	ERR9516312	130	3
ERR3636831	ERR9516314	125	3
ERR3636831	ERR9516317	125	3
ERR3636831	ERR9516318	126	3
ERR3636831	ERR9516321	124	3
ERR3636831	ERR9516322	124	3
ERR3636831	ERR9516324	5	3
ERR3636831	ERR9516332	125	3
ERR3636831	ERR9516336	8	3
ERR3636831	ERR9516340	137	3
ERR3636831	ERR9516342	125	3
ERR3636831	ERR9516344	125	3
ERR3636831	ERR9516345	8	3
ERR3636831	ERR9516360	104	3
ERR3636831	ERR9855642	120	3
ERR3636831	SRR15362111	122	3
ERR3636831	SRR1970017	140	3
ERR3636831	SRR3049964	144	3
ERR3636831	SRR5110485	144	3
ERR3636831	SRR6329251	52	3
ERR3636834	ERR3635336	31	3
ERR3636834	ERR3636805	9	3
ERR3636834	ERR3636831	109	3
ERR3636834	ERR3636834	0	3
ERR3636834	ERR3636848	7	3
ERR3636834	ERR9516179	23	3
ERR3636834	ERR9516181	25	3
ERR3636834	ERR9516186	13	3
ERR3636834	ERR9516190	13	3
ERR3636834	ERR9516193	12	3
ERR3636834	ERR9516194	15	3
ERR3636834	ERR9516195	11	3
ERR3636834	ERR9516197	11	3
ERR3636834	ERR9516199	27	3
ERR3636834	ERR9516201	19	3
ERR3636834	ERR9516208	44	3
ERR3636834	ERR9516213	17	3
ERR3636834	ERR9516215	18	3
ERR3636834	ERR9516233	37	3
ERR3636834	ERR9516238	40	3
ERR3636834	ERR9516240	30	3
ERR3636834	ERR9516244	17	3
ERR3636834	ERR9516246	25	3
ERR3636834	ERR9516250	18	3
ERR3636834	ERR9516252	25	3
ERR3636834	ERR9516260	9	3
ERR3636834	ERR9516263	27	3
ERR3636834	ERR9516264	19	3
ERR3636834	ERR9516266	18	3
ERR3636834	ERR9516270	21	3
ERR3636834	ERR9516271	20	3
ERR3636834	ERR9516275	14	3
ERR3636834	ERR9516276	28	3
ERR3636834	ERR9516277	13	3
ERR3636834	ERR9516281	12	3
ERR3636834	ERR9516282	20	3
ERR3636834	ERR9516286	20	3
ERR3636834	ERR9516289	14	3
ERR3636834	ERR9516290	18	3
ERR3636834	ERR9516293	27	3
ERR3636834	ERR9516294	28	3
ERR3636834	ERR9516299	36	3
ERR3636834	ERR9516300	36	3
ERR3636834	ERR9516305	25	3
ERR3636834	ERR9516312	30	3
ERR3636834	ERR9516314	25	3
ERR3636834	ERR9516317	25	3
ERR3636834	ERR9516318	26	3
ERR3636834	ERR9516321	24	3
ERR3636834	ERR9516322	24	3
ERR3636834	ERR9516324	13	3
ERR3636834	ERR9516332	25	3
ERR3636834	ERR9516336	15	3
ERR3636834	ERR9516340	42	3
ERR3636834	ERR9516342	25	3
ERR3636834	ERR9516344	27	3
ERR3636834	ERR9516345	16	3
ERR3636834	ERR9516360	10	3
ERR3636834	ERR9855642	20	3
ERR3636834	SRR15362111	25	3
ERR3636834	SRR1970017	33	3
ERR3636834	SRR3049964	35	3
ERR3636834	SRR5110485	47	3
ERR3636834	SRR6329251	54	3
ERR3636835	ERR3635360	27	4
ERR3636835	ERR3636812	35	4
ERR3636835	ERR3636818	33	4
ERR3636835	ERR3636822	14	4
ERR3636835	ERR3636825	18	4
ERR3636835	ERR3636835	0	4
ERR3636835	ERR3636836	38	4
ERR3636835	ERR3636839	8	4
ERR3636835	ERR3636840	22	4
ERR3636835	ERR3636843	45	4
ERR3636835	ERR3636844	20	4
ERR3636835	ERR3636847	29	4
ERR3636835	ERR3636849	25	4
ERR3636835	ERR3638208	33	4
ERR3636835	ERR3638212	34	4
ERR3636835	ERR3638221	20	4
ERR3636835	ERR9516178	30	4
ERR3636835	ERR9516183	60	4
ERR3636835	ERR9516185	67	4
ERR3636835	ERR9516187	34	4
ERR3636835	ERR9516192	43	4
ERR3636835	ERR9516200	28	4
ERR3636835	ERR9516211	34	4
ERR3636835	ERR9516219	49	4
ERR3636835	ERR9516229	40	4
ERR3636835	ERR9516236	29	4
ERR3636835	ERR9516248	37	4
ERR3636835	ERR9516265	43	4
ERR3636835	ERR9516269	31	4
ERR3636835	ERR9516273	33	4
ERR3636835	ERR9516278	41	4
ERR3636835	ERR9516279	32	4
ERR3636835	ERR9516288	34	4
ERR3636835	ERR9516292	157	4
ERR3636835	ERR9516298	35	4
ERR3636835	ERR9516302	85	4
ERR3636835	ERR9516306	43	4
ERR3636835	ERR9516313	27	4
ERR3636835	ERR9516315	30	4
ERR3636835	ERR9516316	33	4
ERR3636835	ERR9516320	32	4
ERR3636835	ERR9516325	37	4
ERR3636835	ERR9516329	35	4
ERR3636835	ERR9516331	36	4
ERR3636835	ERR9516333	25	4
ERR3636835	ERR9516334	24	4
ERR3636835	ERR9516346	34	4
ERR3636835	ERR9516347	26	4
ERR3636835	ERR9516348	27	4
ERR3636835	ERR9516351	33	4
ERR3636835	ERR9516352	17	4
ERR3636835	ERR9516353	39	4
ERR3636835	ERR9516357	44	4
ERR3636835	SRR9090883	128	4
ERR3636836	ERR3635360	53	4
ERR3636836	ERR3636812	20	4
ERR3636836	ERR3636818	25	4
ERR3636836	ERR3636822	32	4
ERR3636836	ERR3636825	38	4
ERR3636836	ERR3636835	38	4
ERR3636836	ERR3636836	0	4
ERR3636836	ERR3636839	33	4
ERR3636836	ERR3636840	42	4
ERR3636836	ERR3636843	31	4
ERR3636836	ERR3636844	39	4
ERR3636836	ERR3636847	51	4
ERR3636836	ERR3636849	48	4
ERR3636836	ERR3638208	26	4
ERR3636836	ERR3638212	21	4
ERR3636836	ERR3638221	40	4
ERR3636836	ERR9516178	20	4
ERR3636836	ERR9516183	48	4
ERR3636836	ERR9516185	55	4
ERR3636836	ERR9516187	24	4
ERR3636836	ERR9516192	33	4
ERR3636836	ERR9516200	35	4
ERR3636836	ERR9516211	36	4
ERR3636836	ERR9516219	36	4
ERR3636836	ERR9516229	30	4
ERR3636836	ERR9516236	35	4
ERR3636836	ERR9516248	43	4
ERR3636836	ERR9516265	44	4
ERR3636836	ERR9516269	21	4
ERR3636836	ERR9516273	23	4
ERR3636836	ERR9516278	43	4
ERR3636836	ERR9516279	22	4
ERR3636836	ERR9516288	25	4
ERR3636836	ERR9516292	138	4
ERR3636836	ERR9516298	36	4
ERR3636836	ERR9516302	77	4
ERR3636836	ERR9516306	32	4
ERR3636836	ERR9516313	51	4
ERR3636836	ERR9516315	54	4
ERR3636836	ERR9516316	56	4
ERR3636836	ERR9516320	56	4
ERR3636836	ERR9516325	6	4
ERR3636836	ERR9516329	25	4
ERR3636836	ERR9516331	26	4
ERR3636836	ERR9516333	48	4
ERR3636836	ERR9516334	48	4
ERR3636836	ERR9516346	24	4
ERR3636836	ERR9516347	51	4
ERR3636836	ERR9516348	51	4
ERR3636836	ERR9516351	57	4
ERR3636836	ERR9516352	40	4
ERR3636836	ERR9516353	29	4
ERR3636836	ERR9516357	31	4
ERR3636836	SRR9090883	117	4
ERR3636839	ERR3635360	29	4
ERR3636839	ERR3636812	28	4
ERR3636839	ERR3636818	32	4
ERR3636839	ERR3636822	9	4
ERR3636839	ERR3636825	14	4
ERR3636839	ERR3636835	8	4
ERR3636839	ERR3636836	33	4
ERR3636839	ERR3636839	0	4
ERR3636839	ERR3636840	17	4
ERR3636839	ERR3636843	42	4
ERR3636839	ERR3636844	17	4
ERR3636839	ERR3636847	26	4
ERR3636839	ERR3636849	21	4
ERR3636839	ERR3638208	34	4
ERR3636839	ERR3638212	32	4
ERR3636839	ERR3638221	14	4
ERR3636839	ERR9516178	28	4
ERR3636839	ERR9516183	60	4
ERR3636839	ERR9516185	67	4
ERR3636839	ERR9516187	32	4
ERR3636839	ERR9516192	41	4
ERR3636839	ERR9516200	28	4
ERR3636839	ERR9516211	33	4
ERR3636839	ERR9516219	49	4
ERR3636839	ERR9516229	38	4
ERR3636839	ERR9516236	27	4
ERR3636839	ERR9516248	36	4
ERR3636839	ERR9516265	41	4
ERR3636839	ERR9516269	29	4
ERR3636839	ERR9516273	30	4
ERR3636839	ERR9516278	40	4
ERR3636839	ERR9516279	30	4
ERR3636839	ERR9516288	33	4
ERR3636839	ERR9516292	161	4
ERR3636839	ERR9516298	33	4
ERR3636839	ERR9516302	88	4
ERR3636839	ERR9516306	39	4
ERR3636839	ERR9516313	26	4
ERR3636839	ERR9516315	29	4
ERR3636839	ERR9516316	30	4
ERR3636839	ERR9516320	29	4
ERR3636839	ERR9516325	36	4
ERR3636839	ERR9516329	33	4
ERR3636839	ERR9516331	33	4
ERR3636839	ERR9516333	22	4
ERR3636839	ERR9516334	22	4
ERR3636839	ERR9516346	32	4
ERR3636839	ERR9516347	25	4
ERR3636839	ERR9516348	24	4
ERR3636839	ERR9516351	31	4
ERR3636839	ERR9516352	14	4
ERR3636839	ERR9516353	37	4
ERR3636839	ERR9516357	42	4
ERR3636839	SRR9090883	128	4
ERR3636840	ERR3635360	25	4
ERR3636840	ERR3636812	41	4
ERR3636840	ERR3636818	41	4
ERR3636840	ERR3636822	17	4
ERR3636840	ERR3636825	13	4
ERR3636840	ERR3636835	22	4
ERR3636840	ERR3636836	42	4
ERR3636840	ERR3636839	17	4
ERR3636840	ERR3636840	0	4
ERR3636840	ERR3636843	52	4
ERR3636840	ERR3636844	13	4
ERR3636840	ERR3636847	27	4
ERR3636840	ERR3636849	17	4
ERR3636840	ERR3638208	41	4
ERR3636840	ERR3638212	37	4
ERR3636840	ERR3638221	15	4
ERR3636840	ERR9516178	36	4
ERR3636840	ERR9516183	66	4
ERR3636840	ERR9516185	72	4
ERR3636840	ERR9516187	39	4
ERR3636840	ERR9516192	48	4
ERR3636840	ERR9516200	37	4
ERR3636840	ERR9516211	40	4
ERR3636840	ERR9516219	53	4
ERR3636840	ERR9516229	45	4
ERR3636840	ERR9516236	36	4
ERR3636840	ERR9516248	45	4
ERR3636840	ERR9516265	48	4
ERR3636840	ERR9516269	36	4
ERR3636840	ERR9516273	38	4
ERR3636840	ERR9516278	47	4
ERR3636840	ERR9516279	37	4
ERR3636840	ERR9516288	40	4
ERR3636840	ERR9516292	165	4
ERR3636840	ERR9516298	40	4
ERR3636840	ERR9516302	94	4
ERR3636840	ERR9516306	47	4
ERR3636840	ERR9516313	23	4
ERR3636840	ERR9516315	26	4
ERR3636840	ERR9516316	27	4
ERR3636840	ERR9516320	25	4
ERR3636840	ERR9516325	42	4
ERR3636840	ERR9516329	40	4
ERR3636840	ERR9516331	40	4
ERR3636840	ERR9516333	18	4
ERR3636840	ERR9516334	17	4
ERR3636840	ERR9516346	39	4
ERR3636840	ERR9516347	20	4
ERR3636840	ERR9516348	21	4
ERR3636840	ERR9516351	27	4
ERR3636840	ERR9516352	10	4
ERR3636840	ERR9516353	44	4
ERR3636840	ERR9516357	48	4
ERR3636840	SRR9090883	133	4
ERR3636843	ERR3635360	62	4
ERR3636843	ERR3636812	20	4
ERR3636843	ERR3636818	17	4
ERR3636843	ERR3636822	39	4
ERR3636843	ERR3636825	46	4
ERR3636843	ERR3636835	45	4
ERR3636843	ERR3636836	31	4
ERR3636843	ERR3636839	42	4
ERR3636843	ERR3636840	52	4
ERR3636843	ERR3636843	0	4
ERR3636843	ERR3636844	45	4
ERR3636843	ERR3636847	59	4
ERR3636843	ERR3636849	53	4
ERR3636843	ERR3638208	23	4
ERR3636843	ERR3638212	22	4
ERR3636843	ERR3638221	47	4
ERR3636843	ERR9516178	18	4
ERR3636843	ERR9516183	56	4
ERR3636843	ERR9516185	62	4
ERR3636843	ERR9516187	23	4
ERR3636843	ERR9516192	30	4
ERR3636843	ERR9516200	40	4
ERR3636843	ERR9516211	40	4
ERR3636843	ERR9516219	44	4
ERR3636843	ERR9516229	27	4
ERR3636843	ERR9516236	39	4
ERR3636843	ERR9516248	48	4
ERR3636843	ERR9516265	48	4
ERR3636843	ERR9516269	18	4
ERR3636843	ERR9516273	20	4
ERR3636843	ERR9516278	47	4
ERR3636843	ERR9516279	19	4
ERR3636843	ERR9516288	22	4
ERR3636843	ERR9516292	158	4
ERR3636843	ERR9516298	40	4
ERR3636843	ERR9516302	84	4
ERR3636843	ERR9516306	29	4
ERR3636843	ERR9516313	60	4
ERR3636843	ERR9516315	63	4
ERR3636843	ERR9516316	62	4
ERR3636843	ERR9516320	61	4
ERR3636843	ERR9516325	31	4
ERR3636843	ERR9516329	22	4
ERR3636843	ERR9516331	26	4
ERR3636843	ERR9516333	53	4
ERR3636843	ERR9516334	53	4
ERR3636843	ERR9516346	21	4
ERR3636843	ERR9516347	56	4
ERR3636843	ERR9516348	56	4
ERR3636843	ERR9516351	62	4
ERR3636843	ERR9516352	45	4
ERR3636843	ERR9516353	26	4
ERR3636843	ERR9516357	38	4
ERR3636843	SRR9090883	134	4
ERR3636844	ERR3635360	21	4
ERR3636844	ERR3636812	41	4
ERR3636844	ERR3636818	34	4
ERR3636844	ERR3636822	15	4
ERR3636844	ERR3636825	6	4
ERR3636844	ERR3636835	20	4
ERR3636844	ERR3636836	39	4
ERR3636844	ERR3636839	17	4
ERR3636844	ERR3636840	13	4
ERR3636844	ERR3636843	45	4
ERR3636844	ERR3636844	0	4
ERR3636844	ERR3636847	21	4
ERR3636844	ERR3636849	15	4
ERR3636844	ERR3638208	39	4
ERR3636844	ERR3638212	36	4
ERR3636844	ERR3638221	8	4
ERR3636844	ERR9516178	35	4
ERR3636844	ERR9516183	69	4
ERR3636844	ERR9516185	72	4
ERR3636844	ERR9516187	35	4
ERR3636844	ERR9516192	46	4
ERR3636844	ERR9516200	34	4
ERR3636844	ERR9516211	38	4
ERR3636844	ERR9516219	54	4
ERR3636844	ERR9516229	43	4
ERR3636844	ERR9516236	36	4
ERR3636844	ERR9516248	42	4
ERR3636844	ERR9516265	46	4
ERR3636844	ERR9516269	34	4
ERR3636844	ERR9516273	36	4
ERR3636844	ERR9516278	45	4
ERR3636844	ERR9516279	35	4
ERR3636844	ERR9516288	38	4
ERR3636844	ERR9516292	168	4
ERR3636844	ERR9516298	38	4
ERR3636844	ERR9516302	94	4
ERR3636844	ERR9516306	47	4
ERR3636844	ERR9516313	19	4
ERR3636844	ERR9516315	22	4
ERR3636844	ERR9516316	24	4
ERR3636844	ERR9516320	21	4
ERR3636844	ERR9516325	41	4
ERR3636844	ERR9516329	39	4
ERR3636844	ERR9516331	39	4
ERR3636844	ERR9516333	15	4
ERR3636844	ERR9516334	15	4
ERR3636844	ERR9516346	37	4
ERR3636844	ERR9516347	18	4
ERR3636844	ERR9516348	22	4
ERR3636844	ERR9516351	24	4
ERR3636844	ERR9516352	7	4
ERR3636844	ERR9516353	42	4
ERR3636844	ERR9516357	48	4
ERR3636844	SRR9090883	134	4
ERR3636847	ERR3635360	11	4
ERR3636847	ERR3636812	45	4
ERR3636847	ERR3636818	49	4
ERR3636847	ERR3636822	25	4
ERR3636847	ERR3636825	18	4
ERR3636847	ERR3636835	29	4
ERR3636847	ERR3636836	51	4
ERR3636847	ERR3636839	26	4
ERR3636847	ERR3636840	27	4
ERR3636847	ERR3636843	59	4
ERR3636847	ERR3636844	21	4
ERR3636847	ERR3636847	0	4
ERR3636847	ERR3636849	22	4
ERR3636847	ERR3638208	53	4
ERR3636847	ERR3638212	47	4
ERR3636847	ERR3638221	21	4
ERR3636847	ERR9516178	46	4
ERR3636847	ERR9516183	78	4
ERR3636847	ERR9516185	84	4
ERR3636847	ERR9516187	49	4
ERR3636847	ERR9516192	58	4
ERR3636847	ERR9516200	46	4
ERR3636847	ERR9516211	50	4
ERR3636847	ERR9516219	66	4
ERR3636847	ERR9516229	55	4
ERR3636847	ERR9516236	45	4
ERR3636847	ERR9516248	54	4
ERR3636847	ERR9516265	57	4
ERR3636847	ERR9516269	46	4
ERR3636847	ERR9516273	48	4
ERR3636847	ERR9516278	56	4
ERR3636847	ERR9516279	47	4
ERR3636847	ERR9516288	50	4
ERR3636847	ERR9516292	149	4
ERR3636847	ERR9516298	50	4
ERR3636847	ERR9516302	105	4
ERR3636847	ERR9516306	57	4
ERR3636847	ERR9516313	11	4
ERR3636847	ERR9516315	14	4
ERR3636847	ERR9516316	16	4
ERR3636847	ERR9516320	9	4
ERR3636847	ERR9516325	53	4
ERR3636847	ERR9516329	50	4
ERR3636847	ERR9516331	51	4
ERR3636847	ERR9516333	25	4
ERR3636847	ERR9516334	25	4
ERR3636847	ERR9516346	49	4
ERR3636847	ERR9516347	10	4
ERR3636847	ERR9516348	10	4
ERR3636847	ERR9516351	15	4
ERR3636847	ERR9516352	19	4
ERR3636847	ERR9516353	54	4
ERR3636847	ERR9516357	60	4
ERR3636847	SRR9090883	132	4
ERR3636848	ERR3635336	23	3
ERR3636848	ERR3636805	0	3
ERR3636848	ERR3636831	102	3
ERR3636848	ERR3636834	7	3
ERR3636848	ERR3636848	0	3
ERR3636848	ERR9516179	16	3
ERR3636848	ERR9516181	18	3
ERR3636848	ERR9516186	8	3
ERR3636848	ERR9516190	10	3
ERR3636848	ERR9516193	9	3
ERR3636848	ERR9516194	10	3
ERR3636848	ERR9516195	8	3
ERR3636848	ERR9516197	3	3
ERR3636848	ERR9516199	24	3
ERR3636848	ERR9516201	16	3
ERR3636848	ERR9516208	41	3
ERR3636848	ERR9516213	15	3
ERR3636848	ERR9516215	13	3
ERR3636848	ERR9516233	34	3
ERR3636848	ERR9516238	38	3
ERR3636848	ERR9516240	27	3
ERR3636848	ERR9516244	14	3
ERR3636848	ERR9516246	20	3
ERR3636848	ERR9516250	15	3
ERR3636848	ERR9516252	20	3
ERR3636848	ERR9516260	6	3
ERR3636848	ERR9516263	22	3
ERR3636848	ERR9516264	15	3
ERR3636848	ERR9516266	14	3
ERR3636848	ERR9516270	14	3
ERR3636848	ERR9516271	15	3
ERR3636848	ERR9516275	9	3
ERR3636848	ERR9516276	25	3
ERR3636848	ERR9516277	8	3
ERR3636848	ERR9516281	9	3
ERR3636848	ERR9516282	18	3
ERR3636848	ERR9516286	15	3
ERR3636848	ERR9516289	10	3
ERR3636848	ERR9516290	15	3
ERR3636848	ERR9516293	22	3
ERR3636848	ERR9516294	23	3
ERR3636848	ERR9516299	31	3
ERR3636848	ERR9516300	33	3
ERR3636848	ERR9516305	20	3
ERR3636848	ERR9516312	27	3
ERR3636848	ERR9516314	22	3
ERR3636848	ERR9516317	22	3
ERR3636848	ERR9516318	23	3
ERR3636848	ERR9516321	21	3
ERR3636848	ERR9516322	21	3
ERR3636848	ERR9516324	5	3
ERR3636848	ERR9516332	22	3
ERR3636848	ERR9516336	7	3
ERR3636848	ERR9516340	35	3
ERR3636848	ERR9516342	22	3
ERR3636848	ERR9516344	23	3
ERR3636848	ERR9516345	7	3
ERR3636848	ERR9516360	3	3
ERR3636848	ERR9855642	17	3
ERR3636848	SRR15362111	20	3
ERR3636848	SRR1970017	29	3
ERR3636848	SRR3049964	31	3
ERR3636848	SRR5110485	44	3
ERR3636848	SRR6329251	50	3
ERR3636849	ERR3635360	23	4
ERR3636849	ERR3636812	46	4
ERR3636849	ERR3636818	42	4
ERR3636849	ERR3636822	22	4
ERR3636849	ERR3636825	12	4
ERR3636849	ERR3636835	25	4
ERR3636849	ERR3636836	48	4
ERR3636849	ERR3636839	21	4
ERR3636849	ERR3636840	17	4
ERR3636849	ERR3636843	53	4
ERR3636849	ERR3636844	15	4
ERR3636849	ERR3636847	22	4
ERR3636849	ERR3636849	0	4
ERR3636849	ERR3638208	47	4
ERR3636849	ERR3638212	41	4
ERR3636849	ERR3638221	16	4
ERR3636849	ERR9516178	38	4
ERR3636849	ERR9516183	72	4
ERR3636849	ERR9516185	75	4
ERR3636849	ERR9516187	41	4
ERR3636849	ERR9516192	49	4
ERR3636849	ERR9516200	37	4
ERR3636849	ERR9516211	41	4
ERR3636849	ERR9516219	57	4
ERR3636849	ERR9516229	46	4
ERR3636849	ERR9516236	39	4
ERR3636849	ERR9516248	45	4
ERR3636849	ERR9516265	49	4
ERR3636849	ERR9516269	37	4
ERR3636849	ERR9516273	41	4
ERR3636849	ERR9516278	48	4
ERR3636849	ERR9516279	38	4
ERR3636849	ERR9516288	41	4
ERR3636849	ERR9516292	172	4
ERR3636849	ERR9516298	41	4
ERR3636849	ERR9516302	97	4
ERR3636849	ERR9516306	52	4
ERR3636849	ERR9516313	22	4
ERR3636849	ERR9516315	25	4
ERR3636849	ERR9516316	23	4
ERR3636849	ERR9516320	23	4
ERR3636849	ERR9516325	44	4
ERR3636849	ERR9516329	42	4
ERR3636849	ERR9516331	43	4
ERR3636849	ERR9516333	16	4
ERR3636849	ERR9516334	16	4
ERR3636849	ERR9516346	40	4
ERR3636849	ERR9516347	17	4
ERR3636849	ERR9516348	21	4
ERR3636849	ERR9516351	22	4
ERR3636849	ERR9516352	10	4
ERR3636849	ERR9516353	45	4
ERR3636849	ERR9516357	52	4
ERR3636849	SRR9090883	137	4
ERR3638208	ERR3635360	52	4
ERR3638208	ERR3636812	12	4
ERR3638208	ERR3636818	11	4
ERR3638208	ERR3636822	34	4
ERR3638208	ERR3636825	38	4
ERR3638208	ERR3636835	33	4
ERR3638208	ERR3636836	26	4
ERR3638208	ERR3636839	34	4
ERR3638208	ERR3636840	41	4
ERR3638208	ERR3636843	23	4
ERR3638208	ERR3636844	39	4
ERR3638208	ERR3636847	53	4
ERR3638208	ERR3636849	47	4
ERR3638208	ERR3638208	0	4
ERR3638208	ERR3638212	11	4
ERR3638208	ERR3638221	39	4
ERR3638208	ERR9516178	10	4
ERR3638208	ERR9516183	47	4
ERR3638208	ERR9516185	53	4
ERR3638208	ERR9516187	15	4
ERR3638208	ERR9516192	20	4
ERR3638208	ERR9516200	32	4
ERR3638208	ERR9516211	33	4
ERR3638208	ERR9516219	39	4
ERR3638208	ERR9516229	19	4
ERR3638208	ERR9516236	32	4
ERR3638208	ERR9516248	40	4
ERR3638208	ERR9516265	41	4
ERR3638208	ERR9516269	10	4
ERR3638208	ERR9516273	12	4
ERR3638208	ERR9516278	40	4
ERR3638208	ERR9516279	11	4
ERR3638208	ERR9516288	14	4
ERR3638208	ERR9516292	144	4
ERR3638208	ERR9516298	33	4
ERR3638208	ERR9516302	73	4
ERR3638208	ERR9516306	21	4
ERR3638208	ERR9516313	50	4
ERR3638208	ERR9516315	53	4
ERR3638208	ERR9516316	56	4
ERR3638208	ERR9516320	55	4
ERR3638208	ERR9516325	25	4
ERR3638208	ERR9516329	16	4
ERR3638208	ERR9516331	16	4
ERR3638208	ERR9516333	45	4
ERR3638208	ERR9516334	45	4
ERR3638208	ERR9516346	13	4
ERR3638208	ERR9516347	49	4
ERR3638208	ERR9516348	50	4
ERR3638208	ERR9516351	56	4
ERR3638208	ERR9516352	39	4
ERR3638208	ERR9516353	19	4
ERR3638208	ERR9516357	30	4
ERR3638208	SRR9090883	124	4
ERR3638212	ERR3635360	50	4
ERR3638212	ERR3636812	10	4
ERR3638212	ERR3636818	11	4
ERR3638212	ERR3636822	31	4
ERR3638212	ERR3636825	34	4
ERR3638212	ERR3636835	34	4
ERR3638212	ERR3636836	21	4
ERR3638212	ERR3636839	32	4
ERR3638212	ERR3636840	37	4
ERR3638212	ERR3636843	22	4
ERR3638212	ERR3636844	36	4
ERR3638212	ERR3636847	47	4
ERR3638212	ERR3636849	41	4
ERR3638212	ERR3638208	11	4
ERR3638212	ERR3638212	0	4
ERR3638212	ERR3638221	38	4
ERR3638212	ERR9516178	3	4
ERR3638212	ERR9516183	44	4
ERR3638212	ERR9516185	47	4
ERR3638212	ERR9516187	8	4
ERR3638212	ERR9516192	14	4
ERR3638212	ERR9516200	28	4
ERR3638212	ERR9516211	28	4
ERR3638212	ERR9516219	32	4
ERR3638212	ERR9516229	12	4
ERR3638212	ERR9516236	30	4
ERR3638212	ERR9516248	36	4
ERR3638212	ERR9516265	36	4
ERR3638212	ERR9516269	3	4
ERR3638212	ERR9516273	7	4
ERR3638212	ERR9516278	35	4
ERR3638212	ERR9516279	4	4
ERR3638212	ERR9516288	7	4
ERR3638212	ERR9516292	139	4
ERR3638212	ERR9516298	28	4
ERR3638212	ERR9516302	68	4
ERR3638212	ERR9516306	17	4
ERR3638212	ERR9516313	48	4
ERR3638212	ERR9516315	51	4
ERR3638212	ERR9516316	49	4
ERR3638212	ERR9516320	48	4
ERR3638212	ERR9516325	18	4
ERR3638212	ERR9516329	10	4
ERR3638212	ERR9516331	11	4
ERR3638212	ERR9516333	41	4
ERR3638212	ERR9516334	41	4
ERR3638212	ERR9516346	6	4
ERR3638212	ERR9516347	43	4
ERR3638212	ERR9516348	47	4
ERR3638212	ERR9516351	49	4
ERR3638212	ERR9516352	33	4
ERR3638212	ERR9516353	13	4
ERR3638212	ERR9516357	23	4
ERR3638212	SRR9090883	121	4
ERR3638221	ERR3635360	18	4
ERR3638221	ERR3636812	34	4
ERR3638221	ERR3636818	35	4
ERR3638221	ERR3636822	15	4
ERR3638221	ERR3636825	9	4
ERR3638221	ERR3636835	20	4
ERR3638221	ERR3636836	40	4
ERR3638221	ERR3636839	14	4
ERR3638221	ERR3636840	15	4
ERR3638221	ERR3636843	47	4
ERR3638221	ERR3636844	8	4
ERR3638221	ERR3636847	21	4
ERR3638221	ERR3636849	16	4
ERR3638221	ERR3638208	39	4
ERR3638221	ERR3638212	38	4
ERR3638221	ERR3638221	0	4
ERR3638221	ERR9516178	33	4
ERR3638221	ERR9516183	64	4
ERR3638221	ERR9516185	71	4
ERR3638221	ERR9516187	37	4
ERR3638221	ERR9516192	46	4
ERR3638221	ERR9516200	34	4
ERR3638221	ERR9516211	39	4
ERR3638221	ERR9516219	52	4
ERR3638221	ERR9516229	43	4
ERR3638221	ERR9516236	33	4
ERR3638221	ERR9516248	42	4
ERR3638221	ERR9516265	47	4
ERR3638221	ERR9516269	34	4
ERR3638221	ERR9516273	35	4
ERR3638221	ERR9516278	46	4
ERR3638221	ERR9516279	35	4
ERR3638221	ERR9516288	37	4
ERR3638221	ERR9516292	165	4
ERR3638221	ERR9516298	39	4
ERR3638221	ERR9516302	93	4
ERR3638221	ERR9516306	44	4
ERR3638221	ERR9516313	20	4
ERR3638221	ERR9516315	25	4
ERR3638221	ERR9516316	24	4
ERR3638221	ERR9516320	23	4
ERR3638221	ERR9516325	40	4
ERR3638221	ERR9516329	38	4
ERR3638221	ERR9516331	38	4
ERR3638221	ERR9516333	16	4
ERR3638221	ERR9516334	16	4
ERR3638221	ERR9516346	37	4
ERR3638221	ERR9516347	19	4
ERR3638221	ERR9516348	18	4
ERR3638221	ERR9516351	25	4
ERR3638221	ERR9516352	8	4
ERR3638221	ERR9516353	42	4
ERR3638221	ERR9516357	47	4
ERR3638221	SRR9090883	135	4
ERR9516177	ERR9516177	0	1
ERR9516177	ERR9516202	290	1
ERR9516177	ERR9516204	346	1
ERR9516177	ERR9516309	263	1
ERR9516177	ERR9516319	306	1
ERR9516177	ERR9516341	220	1
ERR9516177	SRR11028690	269	1
ERR9516177	SRR15299835	311	1
ERR9516177	SRR1614844	271	1
ERR9516177	SRR1957936	297	1
ERR9516177	SRR3713638	278	1
ERR9516177	SRR5438429	231	1
ERR9516177	SRR5578832	268	1
ERR9516177	SRR5812321	225	1
ERR9516177	SRR6879944	226	1
ERR9516177	SRR8087202	334	1
ERR9516177	SRR8552256	261	1
ERR9516177	SRR9153217	360	1
ERR9516177	SRR9261520	365	1
ERR9516177	Salm202101195_S57	249	1
ERR9516177	Salm202109373_S35	300	1
ERR9516177	WS0838_S51	184	1
ERR9516178	ERR3635360	47	4
ERR9516178	ERR3636812	11	4
ERR9516178	ERR3636818	8	4
ERR9516178	ERR3636822	27	4
ERR9516178	ERR3636825	31	4
ERR9516178	ERR3636835	30	4
ERR9516178	ERR3636836	20	4
ERR9516178	ERR3636839	28	4
ERR9516178	ERR3636840	36	4
ERR9516178	ERR3636843	18	4
ERR9516178	ERR3636844	35	4
ERR9516178	ERR3636847	46	4
ERR9516178	ERR3636849	38	4
ERR9516178	ERR3638208	10	4
ERR9516178	ERR3638212	3	4
ERR9516178	ERR3638221	33	4
ERR9516178	ERR9516178	0	4
ERR9516178	ERR9516183	45	4
ERR9516178	ERR9516185	50	4
ERR9516178	ERR9516187	10	4
ERR9516178	ERR9516192	14	4
ERR9516178	ERR9516200	25	4
ERR9516178	ERR9516211	25	4
ERR9516178	ERR9516219	28	4
ERR9516178	ERR9516229	12	4
ERR9516178	ERR9516236	27	4
ERR9516178	ERR9516248	34	4
ERR9516178	ERR9516265	33	4
ERR9516178	ERR9516269	3	4
ERR9516178	ERR9516273	7	4
ERR9516178	ERR9516278	32	4
ERR9516178	ERR9516279	5	4
ERR9516178	ERR9516288	6	4
ERR9516178	ERR9516292	143	4
ERR9516178	ERR9516298	25	4
ERR9516178	ERR9516302	69	4
ERR9516178	ERR9516306	18	4
ERR9516178	ERR9516313	45	4
ERR9516178	ERR9516315	48	4
ERR9516178	ERR9516316	47	4
ERR9516178	ERR9516320	48	4
ERR9516178	ERR9516325	17	4
ERR9516178	ERR9516329	8	4
ERR9516178	ERR9516331	15	4
ERR9516178	ERR9516333	38	4
ERR9516178	ERR9516334	39	4
ERR9516178	ERR9516346	7	4
ERR9516178	ERR9516347	41	4
ERR9516178	ERR9516348	45	4
ERR9516178	ERR9516351	47	4
ERR9516178	ERR9516352	30	4
ERR9516178	ERR9516353	13	4
ERR9516178	ERR9516357	25	4
ERR9516178	SRR9090883	121	4
ERR9516179	ERR3635336	38	3
ERR9516179	ERR3636805	17	3
ERR9516179	ERR3636831	118	3
ERR9516179	ERR3636834	23	3
ERR9516179	ERR3636848	16	3
ERR9516179	ERR9516179	0	3
ERR9516179	ERR9516181	4	3
ERR9516179	ERR9516186	25	3
ERR9516179	ERR9516190	25	3
ERR9516179	ERR9516193	23	3
ERR9516179	ERR9516194	27	3
ERR9516179	ERR9516195	22	3
ERR9516179	ERR9516197	20	3
ERR9516179	ERR9516199	38	3
ERR9516179	ERR9516201	30	3
ERR9516179	ERR9516208	51	3
ERR9516179	ERR9516213	29	3
ERR9516179	ERR9516215	30	3
ERR9516179	ERR9516233	48	3
ERR9516179	ERR9516238	53	3
ERR9516179	ERR9516240	60	3
ERR9516179	ERR9516244	28	3
ERR9516179	ERR9516246	34	3
ERR9516179	ERR9516250	29	3
ERR9516179	ERR9516252	34	3
ERR9516179	ERR9516260	21	3
ERR9516179	ERR9516263	36	3
ERR9516179	ERR9516264	30	3
ERR9516179	ERR9516266	29	3
ERR9516179	ERR9516270	16	3
ERR9516179	ERR9516271	29	3
ERR9516179	ERR9516275	26	3
ERR9516179	ERR9516276	38	3
ERR9516179	ERR9516277	25	3
ERR9516179	ERR9516281	24	3
ERR9516179	ERR9516282	32	3
ERR9516179	ERR9516286	31	3
ERR9516179	ERR9516289	26	3
ERR9516179	ERR9516290	29	3
ERR9516179	ERR9516293	35	3
ERR9516179	ERR9516294	38	3
ERR9516179	ERR9516299	45	3
ERR9516179	ERR9516300	44	3
ERR9516179	ERR9516305	35	3
ERR9516179	ERR9516312	41	3
ERR9516179	ERR9516314	36	3
ERR9516179	ERR9516317	36	3
ERR9516179	ERR9516318	37	3
ERR9516179	ERR9516321	35	3
ERR9516179	ERR9516322	35	3
ERR9516179	ERR9516324	22	3
ERR9516179	ERR9516332	36	3
ERR9516179	ERR9516336	24	3
ERR9516179	ERR9516340	49	3
ERR9516179	ERR9516342	37	3
ERR9516179	ERR9516344	37	3
ERR9516179	ERR9516345	25	3
ERR9516179	ERR9516360	17	3
ERR9516179	ERR9855642	31	3
ERR9516179	SRR15362111	34	3
ERR9516179	SRR1970017	44	3
ERR9516179	SRR3049964	47	3
ERR9516179	SRR5110485	61	3
ERR9516179	SRR6329251	65	3
ERR9516181	ERR3635336	40	3
ERR9516181	ERR3636805	19	3
ERR9516181	ERR3636831	120	3
ERR9516181	ERR3636834	25	3
ERR9516181	ERR3636848	18	3
ERR9516181	ERR9516179	4	3
ERR9516181	ERR9516181	0	3
ERR9516181	ERR9516186	24	3
ERR9516181	ERR9516190	27	3
ERR9516181	ERR9516193	25	3
ERR9516181	ERR9516194	26	3
ERR9516181	ERR9516195	24	3
ERR9516181	ERR9516197	22	3
ERR9516181	ERR9516199	40	3
ERR9516181	ERR9516201	32	3
ERR9516181	ERR9516208	51	3
ERR9516181	ERR9516213	31	3
ERR9516181	ERR9516215	29	3
ERR9516181	ERR9516233	50	3
ERR9516181	ERR9516238	55	3
ERR9516181	ERR9516240	70	3
ERR9516181	ERR9516244	30	3
ERR9516181	ERR9516246	36	3
ERR9516181	ERR9516250	31	3
ERR9516181	ERR9516252	36	3
ERR9516181	ERR9516260	23	3
ERR9516181	ERR9516263	38	3
ERR9516181	ERR9516264	32	3
ERR9516181	ERR9516266	31	3
ERR9516181	ERR9516270	18	3
ERR9516181	ERR9516271	31	3
ERR9516181	ERR9516275	25	3
ERR9516181	ERR9516276	40	3
ERR9516181	ERR9516277	24	3
ERR9516181	ERR9516281	26	3
ERR9516181	ERR9516282	34	3
ERR9516181	ERR9516286	33	3
ERR9516181	ERR9516289	28	3
ERR9516181	ERR9516290	31	3
ERR9516181	ERR9516293	37	3
ERR9516181	ERR9516294	40	3
ERR9516181	ERR9516299	47	3
ERR9516181	ERR9516300	48	3
ERR9516181	ERR9516305	37	3
ERR9516181	ERR9516312	43	3
ERR9516181	ERR9516314	38	3
ERR9516181	ERR9516317	38	3
ERR9516181	ERR9516318	39	3
ERR9516181	ERR9516321	37	3
ERR9516181	ERR9516322	37	3
ERR9516181	ERR9516324	24	3
ERR9516181	ERR9516332	38	3
ERR9516181	ERR9516336	26	3
ERR9516181	ERR9516340	51	3
ERR9516181	ERR9516342	38	3
ERR9516181	ERR9516344	39	3
ERR9516181	ERR9516345	27	3
ERR9516181	ERR9516360	19	3
ERR9516181	ERR9855642	33	3
ERR9516181	SRR15362111	36	3
ERR9516181	SRR1970017	55	3
ERR9516181	SRR3049964	60	3
ERR9516181	SRR5110485	60	3
ERR9516181	SRR6329251	67	3
ERR9516183	ERR3635360	79	4
ERR9516183	ERR3636812	47	4
ERR9516183	ERR3636818	46	4
ERR9516183	ERR3636822	57	4
ERR9516183	ERR3636825	60	4
ERR9516183	ERR3636835	60	4
ERR9516183	ERR3636836	48	4
ERR9516183	ERR3636839	60	4
ERR9516183	ERR3636840	66	4
ERR9516183	ERR3636843	56	4
ERR9516183	ERR3636844	69	4
ERR9516183	ERR3636847	78	4
ERR9516183	ERR3636849	72	4
ERR9516183	ERR3638208	47	4
ERR9516183	ERR3638212	44	4
ERR9516183	ERR3638221	64	4
ERR9516183	ERR9516178	45	4
ERR9516183	ERR9516183	0	4
ERR9516183	ERR9516185	27	4
ERR9516183	ERR9516187	48	4
ERR9516183	ERR9516192	53	4
ERR9516183	ERR9516200	59	4
ERR9516183	ERR9516211	60	4
ERR9516183	ERR9516219	36	4
ERR9516183	ERR9516229	53	4
ERR9516183	ERR9516236	56	4
ERR9516183	ERR9516248	67	4
ERR9516183	ERR9516265	68	4
ERR9516183	ERR9516269	44	4
ERR9516183	ERR9516273	43	4
ERR9516183	ERR9516278	68	4
ERR9516183	ERR9516279	45	4
ERR9516183	ERR9516288	48	4
ERR9516183	ERR9516292	146	4
ERR9516183	ERR9516298	60	4
ERR9516183	ERR9516302	74	4
ERR9516183	ERR9516306	53	4
ERR9516183	ERR9516313	77	4
ERR9516183	ERR9516315	80	4
ERR9516183	ERR9516316	79	4
ERR9516183	ERR9516320	80	4
ERR9516183	ERR9516325	48	4
ERR9516183	ERR9516329	49	4
ERR9516183	ERR9516331	47	4
ERR9516183	ERR9516333	73	4
ERR9516183	ERR9516334	74	4
ERR9516183	ERR9516346	49	4
ERR9516183	ERR9516347	76	4
ERR9516183	ERR9516348	73	4
ERR9516183	ERR9516351	82	4
ERR9516183	ERR9516352	64	4
ERR9516183	ERR9516353	53	4
ERR9516183	ERR9516357	30	4
ERR9516183	SRR9090883	154	4
ERR9516184	ERR3635344	36	5
ERR9516184	ERR9516184	0	5
ERR9516184	ERR9516188	79	5
ERR9516184	ERR9516189	24	5
ERR9516184	ERR9516191	26	5
ERR9516184	ERR9516203	38	5
ERR9516184	ERR9516235	18	5
ERR9516184	ERR9516274	11	5
ERR9516184	ERR9516285	70	5
ERR9516184	ERR9516287	34	5
ERR9516184	ERR9516308	54	5
ERR9516184	ERR9516335	67	5
ERR9516184	ERR9516338	70	5
ERR9516184	ERR9516350	77	5
ERR9516184	ERR9516354	37	5
ERR9516184	ERR9516356	37	5
ERR9516184	ERR9855643	127	5
ERR9516184	SRR1614890	53	5
ERR9516185	ERR3635360	85	4
ERR9516185	ERR3636812	54	4
ERR9516185	ERR3636818	52	4
ERR9516185	ERR3636822	63	4
ERR9516185	ERR3636825	65	4
ERR9516185	ERR3636835	67	4
ERR9516185	ERR3636836	55	4
ERR9516185	ERR3636839	67	4
ERR9516185	ERR3636840	72	4
ERR9516185	ERR3636843	62	4
ERR9516185	ERR3636844	72	4
ERR9516185	ERR3636847	84	4
ERR9516185	ERR3636849	75	4
ERR9516185	ERR3638208	53	4
ERR9516185	ERR3638212	47	4
ERR9516185	ERR3638221	71	4
ERR9516185	ERR9516178	50	4
ERR9516185	ERR9516183	27	4
ERR9516185	ERR9516185	0	4
ERR9516185	ERR9516187	51	4
ERR9516185	ERR9516192	56	4
ERR9516185	ERR9516200	66	4
ERR9516185	ERR9516211	65	4
ERR9516185	ERR9516219	38	4
ERR9516185	ERR9516229	58	4
ERR9516185	ERR9516236	65	4
ERR9516185	ERR9516248	73	4
ERR9516185	ERR9516265	73	4
ERR9516185	ERR9516269	51	4
ERR9516185	ERR9516273	50	4
ERR9516185	ERR9516278	72	4
ERR9516185	ERR9516279	51	4
ERR9516185	ERR9516288	51	4
ERR9516185	ERR9516292	155	4
ERR9516185	ERR9516298	66	4
ERR9516185	ERR9516302	77	4
ERR9516185	ERR9516306	65	4
ERR9516185	ERR9516313	84	4
ERR9516185	ERR9516315	86	4
ERR9516185	ERR9516316	86	4
ERR9516185	ERR9516320	84	4
ERR9516185	ERR9516325	53	4
ERR9516185	ERR9516329	51	4
ERR9516185	ERR9516331	55	4
ERR9516185	ERR9516333	77	4
ERR9516185	ERR9516334	76	4
ERR9516185	ERR9516346	50	4
ERR9516185	ERR9516347	80	4
ERR9516185	ERR9516348	85	4
ERR9516185	ERR9516351	88	4
ERR9516185	ERR9516352	69	4
ERR9516185	ERR9516353	61	4
ERR9516185	ERR9516357	35	4
ERR9516185	SRR9090883	161	4
ERR9516186	ERR3635336	30	3
ERR9516186	ERR3636805	9	3
ERR9516186	ERR3636831	113	3
ERR9516186	ERR3636834	13	3
ERR9516186	ERR3636848	8	3
ERR9516186	ERR9516179	25	3
ERR9516186	ERR9516181	24	3
ERR9516186	ERR9516186	0	3
ERR9516186	ERR9516190	15	3
ERR9516186	ERR9516193	13	3
ERR9516186	ERR9516194	2	3
ERR9516186	ERR9516195	12	3
ERR9516186	ERR9516197	12	3
ERR9516186	ERR9516199	28	3
ERR9516186	ERR9516201	20	3
ERR9516186	ERR9516208	44	3
ERR9516186	ERR9516213	19	3
ERR9516186	ERR9516215	5	3
ERR9516186	ERR9516233	38	3
ERR9516186	ERR9516238	43	3
ERR9516186	ERR9516240	62	3
ERR9516186	ERR9516244	18	3
ERR9516186	ERR9516246	19	3
ERR9516186	ERR9516250	19	3
ERR9516186	ERR9516252	19	3
ERR9516186	ERR9516260	56	3
ERR9516186	ERR9516263	21	3
ERR9516186	ERR9516264	23	3
ERR9516186	ERR9516266	19	3
ERR9516186	ERR9516270	20	3
ERR9516186	ERR9516271	14	3
ERR9516186	ERR9516275	1	3
ERR9516186	ERR9516276	32	3
ERR9516186	ERR9516277	2	3
ERR9516186	ERR9516281	14	3
ERR9516186	ERR9516282	22	3
ERR9516186	ERR9516286	16	3
ERR9516186	ERR9516289	61	3
ERR9516186	ERR9516290	19	3
ERR9516186	ERR9516293	20	3
ERR9516186	ERR9516294	23	3
ERR9516186	ERR9516299	30	3
ERR9516186	ERR9516300	36	3
ERR9516186	ERR9516305	20	3
ERR9516186	ERR9516312	31	3
ERR9516186	ERR9516314	26	3
ERR9516186	ERR9516317	26	3
ERR9516186	ERR9516318	27	3
ERR9516186	ERR9516321	25	3
ERR9516186	ERR9516322	25	3
ERR9516186	ERR9516324	14	3
ERR9516186	ERR9516332	26	3
ERR9516186	ERR9516336	16	3
ERR9516186	ERR9516340	41	3
ERR9516186	ERR9516342	27	3
ERR9516186	ERR9516344	27	3
ERR9516186	ERR9516345	17	3
ERR9516186	ERR9516360	12	3
ERR9516186	ERR9855642	21	3
ERR9516186	SRR15362111	19	3
ERR9516186	SRR1970017	44	3
ERR9516186	SRR3049964	49	3
ERR9516186	SRR5110485	49	3
ERR9516186	SRR6329251	58	3
ERR9516187	ERR3635360	50	4
ERR9516187	ERR3636812	16	4
ERR9516187	ERR3636818	13	4
ERR9516187	ERR3636822	30	4
ERR9516187	ERR3636825	34	4
ERR9516187	ERR3636835	34	4
ERR9516187	ERR3636836	24	4
ERR9516187	ERR3636839	32	4
ERR9516187	ERR3636840	39	4
ERR9516187	ERR3636843	23	4
ERR9516187	ERR3636844	35	4
ERR9516187	ERR3636847	49	4
ERR9516187	ERR3636849	41	4
ERR9516187	ERR3638208	15	4
ERR9516187	ERR3638212	8	4
ERR9516187	ERR3638221	37	4
ERR9516187	ERR9516178	10	4
ERR9516187	ERR9516183	48	4
ERR9516187	ERR9516185	51	4
ERR9516187	ERR9516187	0	4
ERR9516187	ERR9516192	19	4
ERR9516187	ERR9516200	31	4
ERR9516187	ERR9516211	29	4
ERR9516187	ERR9516219	32	4
ERR9516187	ERR9516229	17	4
ERR9516187	ERR9516236	30	4
ERR9516187	ERR9516248	37	4
ERR9516187	ERR9516265	38	4
ERR9516187	ERR9516269	10	4
ERR9516187	ERR9516273	11	4
ERR9516187	ERR9516278	36	4
ERR9516187	ERR9516279	10	4
ERR9516187	ERR9516288	12	4
ERR9516187	ERR9516292	149	4
ERR9516187	ERR9516298	31	4
ERR9516187	ERR9516302	72	4
ERR9516187	ERR9516306	24	4
ERR9516187	ERR9516313	49	4
ERR9516187	ERR9516315	51	4
ERR9516187	ERR9516316	50	4
ERR9516187	ERR9516320	48	4
ERR9516187	ERR9516325	21	4
ERR9516187	ERR9516329	13	4
ERR9516187	ERR9516331	14	4
ERR9516187	ERR9516333	41	4
ERR9516187	ERR9516334	42	4
ERR9516187	ERR9516346	12	4
ERR9516187	ERR9516347	45	4
ERR9516187	ERR9516348	49	4
ERR9516187	ERR9516351	51	4
ERR9516187	ERR9516352	35	4
ERR9516187	ERR9516353	19	4
ERR9516187	ERR9516357	27	4
ERR9516187	SRR9090883	125	4
ERR9516188	ERR3635344	70	5
ERR9516188	ERR9516184	79	5
ERR9516188	ERR9516188	0	5
ERR9516188	ERR9516189	28	5
ERR9516188	ERR9516191	30	5
ERR9516188	ERR9516203	49	5
ERR9516188	ERR9516235	54	5
ERR9516188	ERR9516274	75	5
ERR9516188	ERR9516285	105	5
ERR9516188	ERR9516287	39	5
ERR9516188	ERR9516308	62	5
ERR9516188	ERR9516335	56	5
ERR9516188	ERR9516338	60	5
ERR9516188	ERR9516350	4	5
ERR9516188	ERR9516354	47	5
ERR9516188	ERR9516356	42	5
ERR9516188	ERR9855643	89	5
ERR9516188	SRR1614890	85	5
ERR9516189	ERR3635344	23	5
ERR9516189	ERR9516184	24	5
ERR9516189	ERR9516188	28	5
ERR9516189	ERR9516189	0	5
ERR9516189	ERR9516191	5	5
ERR9516189	ERR9516203	25	5
ERR9516189	ERR9516235	29	5
ERR9516189	ERR9516274	26	5
ERR9516189	ERR9516285	54	5
ERR9516189	ERR9516287	20	5
ERR9516189	ERR9516308	43	5
ERR9516189	ERR9516335	45	5
ERR9516189	ERR9516338	47	5
ERR9516189	ERR9516350	30	5
ERR9516189	ERR9516354	25	5
ERR9516189	ERR9516356	22	5
ERR9516189	ERR9855643	95	5
ERR9516189	SRR1614890	62	5
ERR9516190	ERR3635336	15	3
ERR9516190	ERR3636805	11	3
ERR9516190	ERR3636831	99	3
ERR9516190	ERR3636834	13	3
ERR9516190	ERR3636848	10	3
ERR9516190	ERR9516179	25	3
ERR9516190	ERR9516181	27	3
ERR9516190	ERR9516186	15	3
ERR9516190	ERR9516190	0	3
ERR9516190	ERR9516193	14	3
ERR9516190	ERR9516194	17	3
ERR9516190	ERR9516195	13	3
ERR9516190	ERR9516197	14	3
ERR9516190	ERR9516199	29	3
ERR9516190	ERR9516201	21	3
ERR9516190	ERR9516208	40	3
ERR9516190	ERR9516213	20	3
ERR9516190	ERR9516215	20	3
ERR9516190	ERR9516233	39	3
ERR9516190	ERR9516238	44	3
ERR9516190	ERR9516240	32	3
ERR9516190	ERR9516244	19	3
ERR9516190	ERR9516246	27	3
ERR9516190	ERR9516250	20	3
ERR9516190	ERR9516252	27	3
ERR9516190	ERR9516260	9	3
ERR9516190	ERR9516263	29	3
ERR9516190	ERR9516264	21	3
ERR9516190	ERR9516266	20	3
ERR9516190	ERR9516270	23	3
ERR9516190	ERR9516271	22	3
ERR9516190	ERR9516275	16	3
ERR9516190	ERR9516276	30	3
ERR9516190	ERR9516277	15	3
ERR9516190	ERR9516281	1	3
ERR9516190	ERR9516282	23	3
ERR9516190	ERR9516286	23	3
ERR9516190	ERR9516289	14	3
ERR9516190	ERR9516290	20	3
ERR9516190	ERR9516293	28	3
ERR9516190	ERR9516294	30	3
ERR9516190	ERR9516299	38	3
ERR9516190	ERR9516300	30	3
ERR9516190	ERR9516305	28	3
ERR9516190	ERR9516312	32	3
ERR9516190	ERR9516314	27	3
ERR9516190	ERR9516317	27	3
ERR9516190	ERR9516318	28	3
ERR9516190	ERR9516321	26	3
ERR9516190	ERR9516322	26	3
ERR9516190	ERR9516324	16	3
ERR9516190	ERR9516332	27	3
ERR9516190	ERR9516336	18	3
ERR9516190	ERR9516340	44	3
ERR9516190	ERR9516342	28	3
ERR9516190	ERR9516344	28	3
ERR9516190	ERR9516345	19	3
ERR9516190	ERR9516360	12	3
ERR9516190	ERR9855642	22	3
ERR9516190	SRR15362111	27	3
ERR9516190	SRR1970017	29	3
ERR9516190	SRR3049964	30	3
ERR9516190	SRR5110485	51	3
ERR9516190	SRR6329251	56	3
ERR9516191	ERR3635344	25	5
ERR9516191	ERR9516184	26	5
ERR9516191	ERR9516188	30	5
ERR9516191	ERR9516189	5	5
ERR9516191	ERR9516191	0	5
ERR9516191	ERR9516203	29	5
ERR9516191	ERR9516235	33	5
ERR9516191	ERR9516274	29	5
ERR9516191	ERR9516285	57	5
ERR9516191	ERR9516287	22	5
ERR9516191	ERR9516308	41	5
ERR9516191	ERR9516335	45	5
ERR9516191	ERR9516338	49	5
ERR9516191	ERR9516350	30	5
ERR9516191	ERR9516354	28	5
ERR9516191	ERR9516356	26	5
ERR9516191	ERR9855643	108	5
ERR9516191	SRR1614890	66	5
ERR9516192	ERR3635360	59	4
ERR9516192	ERR3636812	23	4
ERR9516192	ERR3636818	20	4
ERR9516192	ERR3636822	39	4
ERR9516192	ERR3636825	43	4
ERR9516192	ERR3636835	43	4
ERR9516192	ERR3636836	33	4
ERR9516192	ERR3636839	41	4
ERR9516192	ERR3636840	48	4
ERR9516192	ERR3636843	30	4
ERR9516192	ERR3636844	46	4
ERR9516192	ERR3636847	58	4
ERR9516192	ERR3636849	49	4
ERR9516192	ERR3638208	20	4
ERR9516192	ERR3638212	14	4
ERR9516192	ERR3638221	46	4
ERR9516192	ERR9516178	14	4
ERR9516192	ERR9516183	53	4
ERR9516192	ERR9516185	56	4
ERR9516192	ERR9516187	19	4
ERR9516192	ERR9516192	0	4
ERR9516192	ERR9516200	36	4
ERR9516192	ERR9516211	36	4
ERR9516192	ERR9516219	39	4
ERR9516192	ERR9516229	14	4
ERR9516192	ERR9516236	38	4
ERR9516192	ERR9516248	44	4
ERR9516192	ERR9516265	44	4
ERR9516192	ERR9516269	13	4
ERR9516192	ERR9516273	17	4
ERR9516192	ERR9516278	44	4
ERR9516192	ERR9516279	15	4
ERR9516192	ERR9516288	9	4
ERR9516192	ERR9516292	153	4
ERR9516192	ERR9516298	36	4
ERR9516192	ERR9516302	78	4
ERR9516192	ERR9516306	20	4
ERR9516192	ERR9516313	57	4
ERR9516192	ERR9516315	59	4
ERR9516192	ERR9516316	58	4
ERR9516192	ERR9516320	58	4
ERR9516192	ERR9516325	26	4
ERR9516192	ERR9516329	18	4
ERR9516192	ERR9516331	23	4
ERR9516192	ERR9516333	49	4
ERR9516192	ERR9516334	50	4
ERR9516192	ERR9516346	9	4
ERR9516192	ERR9516347	52	4
ERR9516192	ERR9516348	56	4
ERR9516192	ERR9516351	58	4
ERR9516192	ERR9516352	41	4
ERR9516192	ERR9516353	17	4
ERR9516192	ERR9516357	33	4
ERR9516192	SRR9090883	131	4
ERR9516193	ERR3635336	31	3
ERR9516193	ERR3636805	11	3
ERR9516193	ERR3636831	112	3
ERR9516193	ERR3636834	12	3
ERR9516193	ERR3636848	9	3
ERR9516193	ERR9516179	23	3
ERR9516193	ERR9516181	25	3
ERR9516193	ERR9516186	13	3
ERR9516193	ERR9516190	14	3
ERR9516193	ERR9516193	0	3
ERR9516193	ERR9516194	15	3
ERR9516193	ERR9516195	9	3
ERR9516193	ERR9516197	13	3
ERR9516193	ERR9516199	25	3
ERR9516193	ERR9516201	17	3
ERR9516193	ERR9516208	36	3
ERR9516193	ERR9516213	16	3
ERR9516193	ERR9516215	18	3
ERR9516193	ERR9516233	35	3
ERR9516193	ERR9516238	40	3
ERR9516193	ERR9516240	44	3
ERR9516193	ERR9516244	15	3
ERR9516193	ERR9516246	25	3
ERR9516193	ERR9516250	16	3
ERR9516193	ERR9516252	25	3
ERR9516193	ERR9516260	10	3
ERR9516193	ERR9516263	27	3
ERR9516193	ERR9516264	17	3
ERR9516193	ERR9516266	16	3
ERR9516193	ERR9516270	21	3
ERR9516193	ERR9516271	20	3
ERR9516193	ERR9516275	14	3
ERR9516193	ERR9516276	26	3
ERR9516193	ERR9516277	13	3
ERR9516193	ERR9516281	13	3
ERR9516193	ERR9516282	19	3
ERR9516193	ERR9516286	22	3
ERR9516193	ERR9516289	15	3
ERR9516193	ERR9516290	16	3
ERR9516193	ERR9516293	27	3
ERR9516193	ERR9516294	29	3
ERR9516193	ERR9516299	36	3
ERR9516193	ERR9516300	37	3
ERR9516193	ERR9516305	26	3
ERR9516193	ERR9516312	28	3
ERR9516193	ERR9516314	23	3
ERR9516193	ERR9516317	23	3
ERR9516193	ERR9516318	24	3
ERR9516193	ERR9516321	22	3
ERR9516193	ERR9516322	22	3
ERR9516193	ERR9516324	15	3
ERR9516193	ERR9516332	23	3
ERR9516193	ERR9516336	17	3
ERR9516193	ERR9516340	42	3
ERR9516193	ERR9516342	24	3
ERR9516193	ERR9516344	24	3
ERR9516193	ERR9516345	18	3
ERR9516193	ERR9516360	10	3
ERR9516193	ERR9855642	18	3
ERR9516193	SRR15362111	25	3
ERR9516193	SRR1970017	39	3
ERR9516193	SRR3049964	44	3
ERR9516193	SRR5110485	53	3
ERR9516193	SRR6329251	52	3
ERR9516194	ERR3635336	32	3
ERR9516194	ERR3636805	12	3
ERR9516194	ERR3636831	116	3
ERR9516194	ERR3636834	15	3
ERR9516194	ERR3636848	10	3
ERR9516194	ERR9516179	27	3
ERR9516194	ERR9516181	26	3
ERR9516194	ERR9516186	2	3
ERR9516194	ERR9516190	17	3
ERR9516194	ERR9516193	15	3
ERR9516194	ERR9516194	0	3
ERR9516194	ERR9516195	14	3
ERR9516194	ERR9516197	14	3
ERR9516194	ERR9516199	30	3
ERR9516194	ERR9516201	22	3
ERR9516194	ERR9516208	44	3
ERR9516194	ERR9516213	21	3
ERR9516194	ERR9516215	7	3
ERR9516194	ERR9516233	41	3
ERR9516194	ERR9516238	45	3
ERR9516194	ERR9516240	64	3
ERR9516194	ERR9516244	20	3
ERR9516194	ERR9516246	21	3
ERR9516194	ERR9516250	21	3
ERR9516194	ERR9516252	21	3
ERR9516194	ERR9516260	57	3
ERR9516194	ERR9516263	23	3
ERR9516194	ERR9516264	25	3
ERR9516194	ERR9516266	21	3
ERR9516194	ERR9516270	22	3
ERR9516194	ERR9516271	16	3
ERR9516194	ERR9516275	3	3
ERR9516194	ERR9516276	34	3
ERR9516194	ERR9516277	4	3
ERR9516194	ERR9516281	16	3
ERR9516194	ERR9516282	24	3
ERR9516194	ERR9516286	17	3
ERR9516194	ERR9516289	62	3
ERR9516194	ERR9516290	21	3
ERR9516194	ERR9516293	23	3
ERR9516194	ERR9516294	25	3
ERR9516194	ERR9516299	32	3
ERR9516194	ERR9516300	39	3
ERR9516194	ERR9516305	22	3
ERR9516194	ERR9516312	33	3
ERR9516194	ERR9516314	28	3
ERR9516194	ERR9516317	28	3
ERR9516194	ERR9516318	29	3
ERR9516194	ERR9516321	27	3
ERR9516194	ERR9516322	27	3
ERR9516194	ERR9516324	16	3
ERR9516194	ERR9516332	28	3
ERR9516194	ERR9516336	18	3
ERR9516194	ERR9516340	43	3
ERR9516194	ERR9516342	29	3
ERR9516194	ERR9516344	29	3
ERR9516194	ERR9516345	19	3
ERR9516194	ERR9516360	14	3
ERR9516194	ERR9855642	23	3
ERR9516194	SRR15362111	21	3
ERR9516194	SRR1970017	47	3
ERR9516194	SRR3049964	52	3
ERR9516194	SRR5110485	54	3
ERR9516194	SRR6329251	60	3
ERR9516195	ERR3635336	30	3
ERR9516195	ERR3636805	10	3
ERR9516195	ERR3636831	111	3
ERR9516195	ERR3636834	11	3
ERR9516195	ERR3636848	8	3
ERR9516195	ERR9516179	22	3
ERR9516195	ERR9516181	24	3
ERR9516195	ERR9516186	12	3
ERR9516195	ERR9516190	13	3
ERR9516195	ERR9516193	9	3
ERR9516195	ERR9516194	14	3
ERR9516195	ERR9516195	0	3
ERR9516195	ERR9516197	12	3
ERR9516195	ERR9516199	24	3
ERR9516195	ERR9516201	16	3
ERR9516195	ERR9516208	39	3
ERR9516195	ERR9516213	15	3
ERR9516195	ERR9516215	17	3
ERR9516195	ERR9516233	34	3
ERR9516195	ERR9516238	39	3
ERR9516195	ERR9516240	27	3
ERR9516195	ERR9516244	14	3
ERR9516195	ERR9516246	24	3
ERR9516195	ERR9516250	15	3
ERR9516195	ERR9516252	24	3
ERR9516195	ERR9516260	9	3
ERR9516195	ERR9516263	25	3
ERR9516195	ERR9516264	16	3
ERR9516195	ERR9516266	15	3
ERR9516195	ERR9516270	20	3
ERR9516195	ERR9516271	19	3
ERR9516195	ERR9516275	13	3
ERR9516195	ERR9516276	25	3
ERR9516195	ERR9516277	12	3
ERR9516195	ERR9516281	12	3
ERR9516195	ERR9516282	18	3
ERR9516195	ERR9516286	21	3
ERR9516195	ERR9516289	14	3
ERR9516195	ERR9516290	15	3
ERR9516195	ERR9516293	26	3
ERR9516195	ERR9516294	28	3
ERR9516195	ERR9516299	35	3
ERR9516195	ERR9516300	36	3
ERR9516195	ERR9516305	25	3
ERR9516195	ERR9516312	27	3
ERR9516195	ERR9516314	22	3
ERR9516195	ERR9516317	22	3
ERR9516195	ERR9516318	23	3
ERR9516195	ERR9516321	21	3
[truncated: 7,043 more rows]

## Sheet: Supplementary_Table_2
lineage	ID	SEN3623	SEN4143	SG1195	SG1196	SG1259	SG3870	STM0018	STM0019	STM0023	STM0042	STM0061	STM0067	STM0071	STM0102	STM0142	STM0190	STM0257	STM0330	STM0343	STM0364	STM0367	STM0382	STM0432	STM0433	STM0452	STM0461	STM0475	STM0498	STM0508	STM0546	STM0547	STM0587	STM0596	STM0598	STM0615	STM0617	STM0631	STM0652	STM0661	STM0692	STM0698	STM0705	STM0708	STM0709	STM0785	STM0808	STM0821	STM0830
1	ERR9516177	98.857	99.507	97.3924	98.586	97.694	98.907	99.667	98.966	98.856	99.491	98.422	97.305	97.426	98.47	98.254	100	99.745	99.681	97.905	99.33	99.016	99.587	99.012	4	99.679	99.158	22.1235	99.241	99.213	99.007	98.512	98.63	99.69	96.4785	99.112	99.628	98.986	99.585	99.679	99.461	98.965	99.707	98.551	98.594	99.498	98.93	99.254	99.732
1	ERR9516202	98.857	99.507	0	0	97.694	98.907	99.667	98.966	98.894	99.491	98.422	97.305	97.49	98.47	98.337	100	99.745	99.681	97.905	99.33	99.016	99.587	99.012	4	99.679	99.158	22.1235	99.241	99.213	99.007	98.512	98.63	99.69	96.4785	99.112	99.628	98.986	99.585	99.679	99.461	98.965	99.707	98.551	98.594	99.498	98.93	99.254	99.732
1	ERR9516204	98.857	99.507	0	0	97.2853	98.907	99.667	98.966	98.894	99.418	98.422	97.305	97.49	98.47	98.337	100	99.745	99.681	97.905	99.33	98.954	99.587	99.012	4	99.679	99.158	22.1235	99.241	99.213	99.007	98.512	98.63	99.69	96.4785	99.112	99.628	98.986	99.585	99.679	99.461	98.965	99.707	98.551	98.594	99.498	98.93	99.254	99.732
1	ERR9516309	98.857	99.507	0	0	97.694	98.907	99.667	98.966	98.894	99.491	98.422	97.305	97.49	98.47	98.337	100	99.745	99.681	97.905	99.33	99.016	99.587	99.012	4	99.679	99.158	22.1235	99.241	99.213	99.007	98.512	98.63	99.69	96.4785	99.112	99.628	98.986	99.585	99.679	99.461	98.965	99.707	98.551	98.594	99.498	98.93	99.254	99.732
1	ERR9516319	98.857	99.507	0	0	97.694	98.907	99.667	98.932	98.894	99.418	98.422	97.305	97.49	98.47	98.337	100	99.745	99.681	97.905	99.33	99.016	99.587	99.012	4	99.679	99.158	22.1235	99.241	99.213	99.007	98.512	98.63	99.69	96.4785	99.112	99.628	98.986	99.585	99.679	99.461	98.965	99.707	98.551	98.594	99.498	98.93	99.254	99.732
1	ERR9516341	98.857	99.507	0	0	97.694	98.907	99.667	98.966	98.894	99.491	98.422	97.305	97.49	98.47	98.337	100	99.745	99.681	97.905	99.33	99.016	99.587	99.012	4	99.679	99.158	22.1235	99.241	99.213	99.007	98.512	98.63	99.69	96.4785	99.112	99.628	98.986	99.585	99.679	99.461	98.965	99.707	98.551	98.594	99.498	98.93	99.254	99.732
1	SRR11028690	98.857	99.507	0	0	97.694	98.907	99.667	98.966	98.894	99.491	98.422	97.305	97.49	98.47	98.337	100	99.745	99.681	97.905	99.33	99.016	99.587	99.012	4	99.679	99.158	22.1235	99.241	99.213	99.007	98.512	98.63	99.69	96.4785	99.112	99.628	98.986	99.585	99.679	99.461	98.965	99.707	98.551	98.594	99.498	98.93	99.254	99.732
1	SRR15299835	98.857	99.507	0	0	97.2853	98.907	99.667	98.966	98.894	99.418	98.422	97.305	97.49	98.47	98.337	100	99.745	99.681	97.905	99.33	98.954	99.587	99.012	4	99.679	99.158	22.1235	99.241	99.213	99.007	98.512	98.63	99.69	96.4785	99.112	99.628	98.986	99.585	99.679	99.461	98.965	99.707	98.551	98.594	99.498	98.93	99.254	99.732
1	SRR1614844	98.857	99.507	0	0	0	98.907	99.667	98.966	98.894	99.491	98.422	97.305	97.49	98.47	98.337	100	99.745	99.681	97.905	99.33	99.016	99.587	99.012	4	99.679	99.158	22.1235	99.241	99.213	99.007	98.512	98.63	99.69	96.4785	99.112	99.628	98.986	99.585	99.679	99.461	98.965	99.707	98.551	98.594	99.498	98.93	99.254	99.732
1	SRR1957936	98.857	99.507	0	0	97.2853	98.907	99.667	98.966	98.894	99.418	98.422	97.305	97.49	98.47	98.337	100	99.745	99.681	97.905	99.33	98.954	99.587	99.012	4	99.679	99.158	22.1235	99.241	99.213	99.007	98.512	98.63	99.69	96.4785	99.112	99.628	98.986	99.585	99.679	99.461	98.965	99.707	98.551	98.594	99.498	98.93	99.254	99.732
1	SRR3713638	98.857	99.507	0	0	97.694	98.907	99.667	98.966	98.894	99.491	98.422	97.305	97.49	98.47	98.337	100	99.66	99.681	97.905	99.33	99.016	99.587	99.012	4	99.679	99.158	22.1235	99.241	99.213	99.007	98.512	98.63	99.69	96.4785	99.112	99.628	98.986	99.585	99.679	99.461	98.965	99.707	98.551	98.594	99.498	98.93	99.207	99.732
1	SRR5438429	98.857	99.507	0	0	97.694	98.907	99.667	98.966	98.894	99.491	98.422	97.305	97.49	98.47	98.337	100	99.745	99.681	97.905	99.33	99.016	99.587	99.012	4	99.679	99.158	22.1235	99.241	99.213	99.007	98.512	98.63	99.69	96.4785	99.112	99.628	98.986	99.585	99.679	99.461	98.965	99.707	98.551	98.594	99.498	98.93	99.254	99.732
1	SRR5578832	98.857	99.507	0	0	97.694	98.907	99.667	98.966	98.894	99.491	98.422	97.305	97.49	98.47	98.337	100	99.745	99.681	97.905	99.33	99.016	99.587	99.012	4	99.679	99.158	22.1235	99.241	99.213	99.007	98.512	98.63	99.69	96.4785	99.112	99.628	98.986	99.585	99.679	99.461	98.965	99.707	98.551	98.594	99.498	98.93	99.254	99.732
1	SRR5812321	98.857	99.507	0	0	97.694	98.907	99.667	98.966	98.894	99.491	98.422	97.305	97.49	98.47	98.337	100	99.745	99.681	97.905	99.33	99.016	99.587	99.012	4	99.679	99.158	22.1235	99.241	99.213	99.007	98.512	98.63	99.69	96.4785	99.112	99.628	98.986	99.585	99.679	99.461	98.965	99.707	98.551	98.594	99.498	98.93	99.254	99.732
1	SRR6879944	98.857	99.507	0	0	97.694	98.907	99.667	98.966	98.894	99.491	98.422	97.305	97.49	98.47	98.337	100	99.745	99.681	97.905	99.33	99.016	99.587	99.012	4	99.679	99.158	22.1235	99.241	99.213	99.007	98.512	98.63	99.69	96.4785	99.112	99.628	98.986	99.585	99.679	99.461	98.965	99.707	98.551	98.594	99.498	98.93	99.254	99.732
1	SRR8087202	98.857	99.507	0	0	97.694	98.907	99.667	98.966	98.894	99.491	98.422	97.274	97.49	98.47	98.337	100	99.66	99.681	97.905	99.33	99.016	99.587	99.012	4	99.679	99.158	22.1235	99.241	99.213	99.007	98.512	98.63	99.69	96.4785	99.112	99.628	98.986	99.585	99.679	99.461	98.965	99.707	98.551	98.594	99.498	98.93	99.254	99.732
1	SRR8552256	98.857	99.507	0	0	97.694	98.907	99.667	98.966	98.894	99.491	98.422	97.305	97.49	98.47	98.337	100	99.745	99.681	97.905	99.33	99.016	99.587	99.012	4	99.679	99.158	22.1235	99.241	99.213	99.007	98.512	98.63	99.69	96.4785	99.112	99.628	98.986	99.585	99.679	99.461	98.965	99.707	98.551	98.594	99.498	98.93	99.254	99.732
1	SRR9153217	98.857	99.507	0	0	97.694	98.816	99.667	98.966	98.894	99.491	98.422	97.305	97.49	98.47	98.337	100	99.745	99.681	97.905	99.33	99.016	99.587	99.012	4	99.679	99.158	22.1235	99.241	99.213	99.007	98.512	98.63	99.69	96.4785	99.112	99.628	98.986	99.585	99.679	99.461	98.965	99.707	98.551	98.594	99.498	98.93	99.254	99.732
1	SRR9261520	98.857	99.507	0	0	97.694	98.816	99.667	98.966	98.894	99.491	98.422	97.305	97.49	98.47	98.337	100	99.745	99.681	97.905	99.33	99.016	99.587	99.012	4	99.679	99.158	22.1235	99.241	99.213	99.007	98.512	98.63	99.69	96.4785	99.112	99.628	98.986	99.585	99.679	99.461	98.965	99.707	98.551	98.594	99.498	98.93	99.254	99.732
1	Salm202101195_S57	98.857	99.507	0	0	97.694	98.907	99.667	98.966	98.894	99.491	98.422	97.305	97.49	98.47	98.337	100	99.745	99.681	97.905	99.33	99.016	99.587	99.012	4	99.679	99.158	22.1235	99.241	99.213	99.007	98.512	98.63	99.69	96.4785	99.112	99.628	98.986	99.585	99.679	99.461	98.965	99.707	98.551	98.594	0	98.93	99.254	99.732
1	Salm202109373_S35	98.857	99.507	0	0	97.2853	98.907	99.667	98.966	98.894	99.418	98.422	97.305	97.49	98.47	98.337	100	99.745	99.681	97.905	99.33	98.954	99.587	99.012	4	99.679	99.158	22.1235	99.241	99.213	99.007	98.512	98.63	99.69	96.4785	99.112	99.628	98.986	99.585	99.679	99.461	98.965	99.707	98.551	98.594	99.498	98.93	99.254	99.732
1	WS0838_S51	98.857	99.507	0	0	97.694	98.907	99.667	98.966	98.894	99.491	98.422	97.305	97.49	98.47	98.337	100	99.745	99.681	97.905	99.33	99.016	99.587	99.012	4	99.679	99.158	22.1235	99.241	99.213	99.007	0	98.63	99.69	96.4785	99.112	99.628	98.986	99.585	99.679	99.461	98.965	99.707	98.551	98.594	99.498	98.93	99.254	98.913
2	ERR9516198	98.857	99.507	0	0	97.694	98.907	99.667	98.966	98.894	99.491	98.422	97.026	97.49	98.071	98.337	100	99.745	99.681	97.905	99.33	99.016	99.587	99.012	4	99.679	99.158	22.1235	99.041	99.213	99.007	98.512	98.63	99.69	96.4785	99.031	99.504	98.986	99.585	99.679	99.461	98.965	99.707	98.551	98.594	99.598	98.165	99.254	99.732
2	ERR9516212	98.857	99.507	0	0	97.694	98.907	99.667	98.966	98.894	99.491	98.422	97.026	97.49	98.071	98.337	100	99.745	99.681	97.905	99.33	99.016	99.587	99.012	4	99.679	99.158	22.1235	99.041	99.213	99.007	98.512	98.63	99.69	96.4785	99.031	99.504	98.986	99.585	99.679	99.461	98.965	99.707	98.551	98.594	99.598	98.165	99.254	99.732
2	ERR9516216	98.857	99.507	0	0	97.694	98.907	99.667	98.966	98.894	99.491	98.422	97.026	97.49	98.071	98.337	100	99.745	99.681	97.905	99.33	99.016	99.587	99.012	4	99.679	99.158	22.1235	99.041	99.213	99.007	98.512	98.63	99.69	96.4785	99.031	99.504	98.986	99.585	99.679	99.461	98.965	99.707	98.551	98.594	99.598	98.165	99.254	99.732
2	ERR9516217	98.857	99.507	0	0	97.694	98.907	99.667	98.966	98.894	99.491	98.422	97.026	97.49	98.071	98.337	100	99.745	99.681	97.905	99.33	99.016	99.587	99.012	4	99.679	99.158	22.1235	99.041	99.213	99.007	98.512	98.63	99.69	96.4785	99.031	99.504	98.986	99.585	99.679	99.461	98.965	99.707	98.551	98.594	99.598	98.165	99.254	99.732
2	ERR9516218	98.857	99.507	0	0	97.694	98.907	99.667	98.966	98.894	99.491	98.422	97.026	97.49	98.071	98.337	100	99.745	99.681	97.905	99.33	99.016	99.587	99.012	4	99.679	99.158	22.1235	99.041	99.213	99.007	98.512	98.63	99.69	96.4785	99.031	99.504	98.986	99.585	99.679	99.461	98.965	99.707	98.551	98.594	99.598	98.165	99.254	99.732
2	ERR9516221	98.857	99.507	0	0	97.694	98.907	99.667	98.966	98.894	99.491	98.422	97.026	97.49	98.071	98.337	100	99.745	99.681	97.905	99.33	99.016	99.587	99.012	4	99.679	99.158	22.1235	99.041	99.213	99.007	98.512	98.63	99.69	96.4785	99.031	99.504	98.986	99.585	99.679	99.461	98.965	99.707	98.551	98.594	99.598	98.165	99.254	99.732
2	ERR9516224	98.857	99.507	0	0	97.694	98.907	99.667	98.966	98.894	99.491	98.422	97.026	97.49	98.071	98.337	100	99.745	99.681	97.905	99.33	99.016	99.587	99.012	4	99.679	99.158	22.1235	99.041	99.213	99.007	98.512	98.63	99.69	96.4785	99.031	99.504	98.986	99.585	99.679	99.461	98.965	99.707	98.551	98.594	99.598	98.165	99.254	99.732
2	ERR9516230	98.857	99.507	0	0	97.694	98.907	99.667	98.966	98.894	99.491	98.422	97.026	97.49	98.071	98.337	100	99.745	99.681	97.905	99.33	99.016	99.587	99.012	4	99.679	99.158	22.1235	99.041	99.213	99.007	98.512	98.63	99.69	96.4785	99.031	99.504	98.986	99.585	99.679	99.461	98.965	99.707	98.551	98.594	99.598	98.165	99.254	99.732
2	ERR9516232	98.857	99.507	0	0	97.694	98.907	99.667	98.966	98.894	99.491	98.422	97.026	97.49	98.071	98.337	100	99.745	99.681	97.905	99.33	99.016	99.587	99.012	4	99.679	99.158	22.1235	99.041	99.213	99.007	98.512	98.63	99.69	96.4785	99.031	99.504	98.986	99.585	99.679	99.461	98.965	99.707	98.551	98.594	99.598	98.165	99.254	99.688
2	ERR9516239	98.857	99.507	0	0	97.694	98.907	99.667	98.966	98.894	99.491	98.422	97.026	97.49	98.071	98.337	100	99.745	99.681	97.905	99.33	99.016	99.587	99.012	4	99.679	99.158	22.1235	99.041	99.213	99.007	98.512	98.63	99.69	96.4785	99.031	99.504	98.986	99.585	99.679	99.461	98.965	99.707	98.551	98.594	99.598	98.165	99.254	99.732
2	ERR9516245	98.857	99.507	0	0	97.694	98.907	99.667	98.966	98.894	99.491	98.422	97.026	97.49	98.071	98.337	100	99.745	99.681	97.905	99.33	99.016	99.587	99.012	4	99.679	99.158	22.1235	99.041	99.213	99.007	98.512	98.63	99.69	96.4785	99.031	99.504	98.986	99.585	99.679	99.461	98.965	99.707	98.551	98.594	99.598	98.165	99.254	99.732
2	ERR9516249	98.857	99.507	0	0	97.694	98.907	99.667	98.966	98.894	99.491	98.422	97.026	97.49	98.071	98.337	100	99.745	99.681	97.905	99.33	99.016	99.587	99.012	4	99.679	99.158	22.1235	99.041	99.213	99.007	98.512	98.63	99.69	96.4785	99.031	99.504	98.986	99.585	99.679	99.461	98.965	99.707	98.551	98.594	99.598	98.165	99.254	99.732
2	ERR9516251	98.857	99.507	0	0	97.694	98.907	99.667	98.966	98.894	99.491	98.422	97.026	97.49	98.071	98.337	100	99.745	99.681	97.905	99.33	99.016	99.587	99.012	4	99.679	99.158	22.1235	99.041	99.213	99.007	98.512	98.63	99.69	96.4785	99.031	99.504	98.986	99.533	99.679	99.461	98.965	99.707	98.551	98.594	99.598	98.165	99.254	99.732
2	ERR9516253	98.857	99.507	0	0	97.694	98.907	99.667	98.966	98.894	99.491	98.422	97.026	97.49	98.071	98.337	100	99.745	99.681	97.905	99.33	99.016	99.587	99.012	4	99.679	99.158	22.1235	99.041	99.213	98.781	98.512	98.63	99.69	96.4785	99.031	99.504	98.986	99.585	99.679	99.461	98.965	99.707	98.551	98.594	99.598	98.165	99.254	99.598
2	ERR9516258	98.857	99.507	0	0	97.694	98.907	99.667	98.966	98.894	99.491	98.422	97.026	97.49	98.071	98.337	100	99.745	99.681	97.905	99.33	99.016	99.587	99.012	4	99.679	99.158	22.1235	99.041	99.213	99.007	98.512	98.63	99.69	96.4785	99.112	99.504	98.986	99.585	99.679	99.461	98.965	99.707	98.551	98.594	99.598	98.165	99.254	99.732
2	ERR9516297	98.857	99.507	0	0	97.694	98.907	99.667	98.966	98.894	99.491	98.422	97.026	97.49	98.071	98.337	100	99.745	99.681	97.905	99.33	99.016	99.587	99.012	4	99.679	99.158	22.1235	99.041	99.213	99.007	98.512	98.63	99.69	96.4785	99.031	99.504	98.986	99.585	99.679	99.461	98.965	99.707	98.551	98.594	99.598	98.165	99.254	99.732
2	ERR9516343	98.857	99.507	0	0	97.694	98.907	99.667	98.966	98.894	99.491	98.422	97.026	97.49	98.071	98.337	100	99.745	99.681	97.905	99.33	99.016	99.587	99.012	4	99.679	99.158	22.1235	99.041	99.213	99.007	98.512	98.63	99.69	96.4785	99.112	99.504	98.986	99.585	99.679	99.461	98.965	99.707	98.551	98.594	99.598	98.165	99.254	99.732
2	ERR9516359	98.857	99.507	0	0	97.694	98.907	99.667	98.966	98.894	99.491	98.422	97.026	97.49	98.071	98.337	100	99.745	99.681	97.905	99.33	99.016	99.587	99.012	4	99.679	99.158	22.1235	99.041	99.213	99.007	98.512	98.63	99.69	96.4785	99.112	99.504	98.986	99.585	99.679	99.461	98.965	99.707	98.551	98.594	99.598	98.165	99.254	99.732
2	SRR9287467	98.857	99.507	0	0	97.694	98.907	99.667	98.966	98.894	99.491	98.422	97.026	97.49	98.071	98.337	100	99.745	99.681	97.905	99.33	99.016	99.587	99.012	4	99.679	99.158	22.1235	99.041	99.213	98.969	98.512	98.63	99.69	96.4785	99.112	99.504	98.986	99.585	99.679	99.461	98.965	99.707	98.551	98.594	99.598	98.165	99.254	99.732
3	ERR3635336	98.857	99.507	0	0	97.694	98.907	99.667	99.366	99.428	0	97.5655	97.398	96.976	98.736	98.337	100	99.745	99.681	97.905	98.9	99.077	99.587	100	4	99.252	99.214	22.1235	99.361	98.965	99.007	98.512	99.087	99.69	96.4785	99.031	99.628	98.986	98.963	96.047	99.461	98.965	99.707	98.551	98.594	99.598	98.165	99.254	99.598
3	ERR3636805	98.857	99.507	0	0	97.694	98.907	99.667	99.366	99.428	99.491	97.5655	97.398	96.976	98.736	98.337	100	99.745	99.681	97.905	98.9	99.077	99.587	100	4	99.252	99.214	22.1235	99.361	98.965	99.007	98.512	99.087	99.69	96.4785	99.031	99.628	98.986	98.963	96.047	99.461	98.965	99.707	98.551	98.594	99.598	98.165	99.254	99.598
3	ERR3636831	98.857	99.507	0	0	97.694	98.907	99.667	99.366	99.428	99.491	97.5655	97.398	96.976	98.736	98.337	100	99.745	99.681	97.905	98.9	99.077	99.587	100	4	99.252	99.214	22.1235	99.361	98.965	99.007	98.512	99.087	99.69	96.4785	99.031	99.628	98.986	98.963	96.047	99.461	98.965	99.707	98.551	98.594	99.598	98.165	99.254	99.598
3	ERR3636834	98.857	99.507	0	0	97.694	98.907	99.667	99.366	99.428	99.491	97.5655	97.398	96.976	98.736	98.337	100	99.745	99.681	97.905	98.9	99.077	99.587	100	4	99.252	99.214	22.1235	99.361	98.965	99.007	98.512	99.087	99.69	96.4785	99.031	99.628	98.986	98.963	96.047	99.461	98.965	99.707	98.551	98.594	99.598	98.165	99.254	99.598
3	ERR3636848	98.857	99.507	0	0	0	98.907	99.667	99.366	99.428	99.491	97.5655	97.398	96.976	98.736	98.337	100	99.745	99.681	97.905	98.9	99.077	99.587	100	4	99.252	99.214	22.1235	99.361	98.965	99.007	98.512	99.087	99.69	96.4785	99.031	99.628	98.986	98.963	96.047	99.461	98.965	99.707	98.551	98.594	99.598	98.165	99.254	99.598
3	ERR9516179	98.857	99.507	0	0	97.694	98.907	99.667	99.366	99.428	99.491	97.5655	97.398	96.976	98.736	98.337	100	99.745	99.681	97.905	98.9	99.077	99.587	100	4	99.252	99.214	22.1235	99.361	98.965	99.007	98.512	99.087	99.69	96.4785	99.031	99.628	98.986	98.963	96.047	99.461	98.965	99.707	98.551	98.594	99.598	98.165	99.254	99.598
3	ERR9516181	98.857	99.507	0	0	97.694	98.907	99.667	99.366	99.428	99.491	97.5655	97.398	96.976	98.736	98.337	100	99.745	99.681	97.905	98.9	99.077	99.587	100	4	99.252	99.214	22.1235	99.361	98.965	99.007	98.512	99.087	99.69	96.4785	99.031	99.628	98.986	98.963	96.047	99.461	98.965	99.707	98.551	98.594	99.598	98.165	99.254	99.598
3	ERR9516186	98.857	99.507	0	0	97.694	98.907	99.667	99.366	99.428	99.491	97.5655	97.398	96.976	98.736	98.337	100	99.745	99.681	97.905	98.9	99.077	99.587	100	4	99.252	99.214	22.1235	99.361	98.965	99.007	98.512	99.087	99.69	96.4785	99.031	99.628	98.986	98.963	96.047	99.461	98.965	99.707	98.551	98.594	99.598	98.165	99.254	99.598
3	ERR9516190	98.857	99.507	0	0	97.694	98.907	99.667	99.366	99.428	99.491	97.5655	97.398	96.976	98.736	98.337	100	99.745	99.681	97.905	98.9	99.077	99.587	100	4	99.252	99.214	22.1235	99.361	98.965	99.007	98.512	99.087	99.69	96.4785	99.031	99.628	98.986	98.963	96.047	99.461	98.965	99.707	98.551	98.594	99.598	98.165	99.254	99.598
3	ERR9516193	98.857	99.507	0	0	97.694	98.907	99.667	99.366	99.428	99.491	97.5655	97.398	96.976	98.736	98.337	100	99.745	99.681	97.905	98.9	99.077	99.587	100	4	99.252	99.214	22.1235	99.361	98.965	99.007	98.512	99.087	99.69	96.4785	99.031	99.628	98.986	98.963	96.047	99.461	98.965	99.707	98.551	98.594	99.598	98.165	99.254	99.598
3	ERR9516194	98.857	99.507	0	0	97.694	98.907	99.667	99.366	99.428	99.491	97.5655	97.398	96.976	98.736	98.337	100	99.745	99.681	97.905	98.9	99.077	99.587	100	4	99.252	99.214	22.1235	99.361	98.965	99.007	98.512	99.087	99.69	96.4785	99.031	99.628	98.986	98.963	96.047	99.461	98.965	99.707	98.551	98.594	99.598	98.165	99.254	99.598
3	ERR9516195	98.857	99.507	0	0	97.694	98.907	99.667	99.366	99.428	99.491	97.5655	97.398	96.976	98.736	98.337	0	99.745	99.681	97.905	98.9	99.077	99.587	100	4	99.252	99.214	22.1235	99.361	98.965	99.007	98.512	99.087	99.69	96.4785	99.031	99.628	98.986	98.963	96.047	99.461	98.965	99.707	98.551	98.594	99.598	98.165	99.254	99.598
3	ERR9516197	98.857	99.507	0	0	97.694	98.907	99.667	99.366	99.428	99.491	97.5655	97.398	96.976	98.736	98.337	100	99.745	99.681	97.905	98.9	99.077	99.587	100	4	99.252	99.214	22.1235	99.361	98.965	99.007	98.512	99.087	99.69	96.4785	99.031	99.628	98.986	98.963	96.047	99.461	98.965	99.707	98.551	98.594	99.598	98.165	99.254	99.598
3	ERR9516199	98.857	99.507	0	0	97.694	98.907	99.667	99.366	99.428	99.491	97.5655	97.398	96.976	98.736	98.337	100	99.745	99.681	97.905	98.9	99.077	99.587	100	4	99.252	99.214	22.1235	99.361	98.965	99.007	98.512	99.087	99.69	96.4785	99.031	99.628	98.986	98.963	96.047	99.461	98.965	99.707	98.551	98.523	99.598	98.165	99.254	99.598
3	ERR9516201	98.857	99.507	0	0	97.694	98.907	99.667	99.366	99.428	99.491	97.5655	97.398	96.976	98.736	98.337	100	99.745	99.681	97.905	98.9	99.077	99.587	100	4	99.252	99.214	22.1235	99.361	98.965	99.007	98.512	99.087	99.69	96.4785	99.031	99.628	98.986	98.963	96.047	99.461	98.965	99.707	98.551	98.594	99.598	98.165	99.254	99.598
3	ERR9516208	98.857	99.507	0	0	97.694	98.907	99.667	99.366	99.428	99.491	97.5655	97.398	96.976	98.736	98.337	0	99.745	99.681	97.905	98.9	99.077	99.587	100	4	99.252	99.214	22.1235	99.361	98.965	99.007	98.512	99.087	99.69	96.4785	99.031	99.628	98.986	98.963	96.047	99.461	98.965	99.707	98.551	98.594	99.598	98.165	99.254	99.598
3	ERR9516213	98.857	99.507	0	0	97.694	98.907	99.667	99.366	99.428	99.491	97.5655	97.398	96.976	98.736	98.337	100	99.745	99.681	97.905	98.9	99.077	99.587	100	4	99.252	99.214	22.1235	99.361	98.965	99.007	98.512	99.087	99.69	96.4785	99.031	99.628	98.986	98.963	96.047	99.461	98.965	99.707	98.551	98.594	99.598	98.165	99.254	99.598
3	ERR9516215	98.857	99.507	0	0	97.694	98.907	99.667	99.366	99.428	99.491	97.5655	97.398	96.976	98.736	98.337	100	99.745	99.681	97.905	98.9	99.077	99.587	100	4	99.252	99.214	22.1235	99.361	98.965	99.007	98.512	99.087	99.69	96.4785	99.031	99.628	98.986	98.963	96.047	99.461	98.965	99.707	98.551	98.594	99.598	98.165	99.254	99.598
3	ERR9516233	98.857	99.507	0	0	97.694	98.907	99.667	99.366	99.428	99.491	97.5655	97.398	96.976	98.736	98.337	100	99.745	99.681	97.905	98.9	99.077	99.587	100	4	99.252	99.214	22.1235	99.361	98.965	99.007	98.512	99.087	99.69	96.4785	99.031	99.628	98.986	98.963	96.047	99.461	98.965	99.707	98.551	98.594	99.598	98.165	99.254	99.598
3	ERR9516238	98.857	99.507	0	0	97.694	98.907	99.667	99.366	99.428	99.491	97.5655	97.398	96.976	98.736	98.337	100	99.745	99.681	97.905	98.9	99.077	99.587	100	4	99.252	99.214	22.1235	99.361	98.965	99.007	98.512	99.087	99.69	96.4785	99.031	99.628	98.986	98.963	96.047	99.461	98.965	99.707	98.551	98.594	99.598	98.165	99.254	99.598
3	ERR9516240	98.857	99.507	0	0	97.694	98.907	99.667	99.366	99.428	99.491	97.5655	97.398	96.976	98.736	98.337	100	99.745	99.681	97.905	98.9	99.077	99.587	100	4	99.252	99.214	22.1235	99.361	98.965	99.007	98.512	99.087	99.69	96.4785	99.031	99.628	98.986	98.963	96.047	99.461	98.965	99.707	98.551	98.594	99.598	98.165	99.254	99.598
3	ERR9516244	98.857	99.507	0	0	97.694	98.907	99.667	99.366	99.428	99.491	97.5655	97.398	96.976	98.736	98.337	100	99.745	99.681	97.905	98.9	99.077	99.587	100	4	99.252	99.214	22.1235	99.361	98.965	99.007	98.512	99.087	99.69	96.4785	99.031	99.628	98.986	98.963	96.047	99.461	98.965	99.707	98.551	98.594	99.598	98.165	99.254	99.598
3	ERR9516246	98.857	99.507	0	0	97.694	98.907	99.667	99.366	99.428	99.491	97.5655	97.398	96.976	98.736	98.337	100	99.745	99.681	97.905	98.9	99.077	99.587	100	4	99.252	99.214	22.1235	99.361	98.965	99.007	98.512	99.087	99.69	96.4785	99.031	99.628	98.986	98.963	96.047	99.461	98.965	99.707	98.551	98.594	99.598	98.165	99.254	99.598
3	ERR9516250	98.857	99.507	0	0	97.694	98.907	99.667	99.366	99.428	99.491	97.5655	97.398	96.976	98.736	98.337	100	99.745	99.681	97.905	98.9	99.077	99.587	100	4	99.252	99.214	22.1235	99.361	98.965	99.007	98.512	99.087	99.69	96.4785	99.031	99.628	98.986	98.963	96.047	99.461	98.965	99.707	98.551	98.594	99.598	98.165	99.254	99.598
3	ERR9516252	98.857	99.507	0	0	97.694	98.907	99.667	99.366	99.428	99.491	97.5655	97.398	96.976	98.736	98.337	0	99.745	99.681	97.905	98.9	99.077	99.587	100	4	99.252	99.214	22.1235	99.361	98.965	99.007	98.512	99.087	99.69	96.4785	99.031	99.628	98.986	98.963	96.047	99.461	98.965	99.707	98.551	98.594	99.598	98.165	99.254	99.598
3	ERR9516260	98.857	99.507	0	0	97.694	98.907	99.667	99.366	99.428	99.491	97.5655	97.398	96.976	98.736	98.337	0	99.745	99.681	97.905	98.9	99.077	99.587	100	4	99.252	99.214	22.1235	99.361	98.965	99.007	98.512	99.087	99.69	96.4785	99.031	99.628	98.986	98.963	96.047	99.461	98.965	99.707	98.551	98.594	99.598	98.165	99.254	99.598
3	ERR9516263	98.857	99.507	0	0	97.694	98.907	99.667	99.366	99.428	99.491	97.5655	97.398	96.976	98.736	98.337	0	99.745	99.681	97.905	98.9	99.077	99.587	100	4	99.252	99.214	22.1235	99.361	98.965	99.007	98.512	99.087	99.69	96.4785	99.031	99.628	98.986	98.963	96.047	99.461	98.965	99.707	98.551	98.594	99.598	98.165	99.254	99.598
3	ERR9516264	98.857	99.507	0	0	97.694	98.907	99.667	99.366	99.428	99.491	97.5655	97.398	96.976	98.736	98.337	0	99.745	99.681	97.905	98.9	99.077	99.587	100	4	99.252	99.214	22.1235	99.361	98.965	99.007	98.512	99.087	99.69	96.4785	99.031	99.628	98.986	98.963	96.047	99.461	98.965	99.707	98.551	98.594	99.598	98.165	99.254	99.598
3	ERR9516266	98.857	99.507	0	0	97.694	98.907	99.667	99.366	99.428	99.491	97.5655	97.398	96.976	98.736	98.337	100	99.745	99.681	97.905	98.9	99.077	99.587	100	4	99.252	99.214	22.1235	99.361	98.965	99.007	98.512	99.087	99.69	96.4785	99.031	99.628	98.986	98.963	96.047	99.461	98.965	99.707	98.551	98.594	99.598	98.165	99.254	99.598
3	ERR9516270	98.857	99.507	0	0	97.694	98.907	99.667	99.366	99.428	99.491	97.5655	97.398	96.976	98.736	98.337	100	99.745	99.681	97.905	98.9	99.077	99.587	100	4	99.252	99.214	22.1235	99.361	98.965	99.007	98.512	99.087	99.69	96.4785	99.031	99.628	98.986	98.963	96.047	99.461	98.965	99.707	98.551	98.594	99.598	98.165	99.254	99.598
3	ERR9516271	98.857	99.507	0	0	97.694	98.907	99.667	99.366	99.428	99.491	97.5655	97.398	96.976	98.736	98.337	100	99.745	99.681	97.905	98.9	99.077	99.587	100	4	99.252	99.214	22.1235	99.361	98.965	99.007	98.512	99.087	99.69	96.4785	99.031	99.628	98.986	98.963	96.047	99.461	98.965	99.707	98.551	98.594	99.598	98.165	99.254	99.598
3	ERR9516275	98.857	99.507	0	0	97.694	98.907	99.667	99.366	99.428	99.491	97.5655	97.398	96.976	98.736	98.337	100	99.745	99.681	97.905	98.9	99.077	99.587	100	4	99.252	99.214	22.1235	99.361	98.965	99.007	98.413	99.087	99.69	96.4785	99.031	99.628	98.986	98.963	96.047	99.461	98.965	99.707	98.551	98.594	99.598	98.165	99.254	99.598
3	ERR9516276	98.857	99.507	0	0	97.694	98.907	99.667	99.366	99.428	99.491	97.5655	97.398	96.976	98.736	98.337	0	99.745	99.681	97.905	98.9	99.077	99.587	100	4	99.252	99.214	22.1235	99.361	98.965	99.007	98.512	99.087	99.69	96.4785	99.031	99.628	98.986	98.963	96.047	99.461	98.965	99.707	98.551	98.594	99.598	98.165	99.254	99.598
3	ERR9516277	98.857	99.507	0	0	97.694	98.907	99.667	99.366	99.428	99.491	97.5655	97.398	96.976	98.736	98.337	100	99.745	99.681	97.905	98.9	99.077	99.587	100	4	99.252	99.214	22.1235	99.361	98.965	99.007	98.512	99.087	99.69	96.4785	99.031	99.628	98.986	98.963	96.047	99.461	98.965	99.707	98.551	98.594	99.598	98.165	99.254	99.598
3	ERR9516281	98.857	99.507	0	0	97.694	98.907	99.667	99.366	99.428	99.491	97.5655	97.398	96.976	98.736	98.337	100	99.745	99.681	97.905	98.9	99.077	99.587	100	4	99.252	99.214	22.1235	99.361	98.965	99.007	98.512	99.087	99.69	96.4785	99.031	99.628	98.986	98.963	96.047	99.461	98.965	99.707	98.551	98.594	99.598	98.165	99.254	99.598
3	ERR9516282	98.857	99.507	0	0	97.694	98.907	99.667	99.333	99.428	99.491	97.5655	97.398	96.976	98.736	98.337	100	99.745	99.681	97.905	98.9	99.077	99.587	100	4	99.252	99.214	22.1235	99.361	98.965	99.007	98.512	99.087	99.69	96.4785	99.031	99.628	98.986	98.963	96.047	99.461	98.965	99.707	98.551	98.594	99.598	98.165	99.254	99.598
3	ERR9516286	98.857	99.507	0	0	97.694	98.907	99.667	99.366	99.428	99.491	97.5655	97.398	96.976	98.736	98.337	0	99.745	99.681	97.905	98.9	99.077	99.587	100	4	99.252	99.214	22.1235	99.361	98.965	99.007	98.512	99.087	99.69	96.4785	99.031	99.628	98.986	98.963	96.047	99.461	98.965	99.707	98.551	98.594	99.598	98.165	99.254	99.598
3	ERR9516289	98.857	99.507	0	0	97.694	98.907	99.667	99.366	99.428	99.491	97.5655	97.398	96.976	98.736	98.337	100	99.745	99.681	97.905	98.9	99.077	99.587	100	4	99.252	99.214	22.1235	99.361	98.965	99.007	98.512	99.087	99.69	96.4785	99.031	99.628	98.986	98.963	96.047	99.461	98.965	99.707	98.551	98.594	99.598	98.165	99.254	99.598
3	ERR9516290	98.857	99.507	0	0	97.694	98.907	99.667	99.366	99.428	99.491	97.5655	97.398	96.976	98.736	98.337	0	99.745	99.681	97.905	98.9	99.077	99.587	100	4	99.252	99.214	22.1235	99.361	98.965	99.007	98.512	99.087	99.69	96.4785	99.031	99.628	98.986	98.963	96.047	99.461	98.965	99.707	98.551	98.594	99.598	98.165	99.254	99.598
3	ERR9516293	98.857	99.507	0	0	97.694	98.907	99.667	99.366	99.428	99.491	97.5655	97.398	96.976	98.736	98.337	100	99.745	99.681	97.905	98.9	99.077	99.587	100	4	99.252	99.214	22.1235	99.361	98.965	99.007	98.512	99.087	99.69	96.4785	99.031	99.628	98.986	98.963	96.047	99.461	98.965	99.707	98.551	98.594	99.598	98.165	99.254	99.598
3	ERR9516294	98.857	99.507	0	0	97.694	98.907	99.667	99.366	99.428	99.491	97.5655	97.398	96.976	98.736	98.337	0	99.745	99.681	97.905	98.9	99.077	99.587	100	4	99.252	99.214	22.1235	99.361	98.965	99.007	98.512	99.087	99.69	96.4785	99.031	99.628	98.986	98.963	96.047	99.461	98.965	99.707	98.551	98.594	99.598	98.165	99.254	99.598
3	ERR9516299	98.857	99.507	0	0	97.694	98.907	99.667	99.366	99.428	99.491	97.5655	97.398	96.976	98.736	98.337	0	99.745	99.681	97.905	98.9	99.077	99.587	100	4	99.252	99.214	22.1235	99.361	98.965	99.007	98.512	99.087	99.69	96.4785	99.031	99.628	98.986	98.963	96.047	99.461	98.965	99.707	98.551	98.594	99.598	98.165	99.254	99.598
3	ERR9516300	98.857	99.507	0	0	97.694	98.907	99.667	99.366	99.428	99.491	97.5655	97.398	96.976	98.736	98.337	0	99.745	99.681	97.905	98.9	99.077	99.587	100	4	99.252	99.214	22.1235	99.361	98.965	99.007	98.512	99.087	99.69	96.4785	99.031	99.628	98.986	98.963	96.047	99.461	98.965	99.707	98.551	98.594	99.598	98.165	99.254	99.598
3	ERR9516305	98.857	99.507	0	0	97.694	98.907	99.667	99.366	99.428	99.491	97.5655	97.398	96.976	98.736	98.337	100	99.745	99.681	97.905	98.9	99.077	99.587	100	4	99.252	99.214	22.1235	99.361	98.965	99.007	98.512	99.087	99.69	96.4785	99.031	99.628	98.986	98.963	96.047	99.461	98.965	99.707	98.551	98.594	99.598	98.165	99.254	99.598
3	ERR9516312	98.857	99.507	0	0	97.694	98.907	99.667	99.366	99.428	99.491	97.5655	97.398	96.976	98.736	98.337	100	99.745	99.681	97.905	98.9	99.077	99.587	100	4	99.252	99.214	22.1235	99.361	98.965	99.007	98.512	99.087	99.69	96.4785	99.031	99.628	98.986	98.963	96.047	99.461	98.965	99.707	98.551	98.594	99.598	98.165	99.254	99.598
3	ERR9516314	98.857	99.507	0	0	97.694	98.907	99.667	99.366	99.428	99.491	97.5655	97.398	96.976	98.736	98.337	100	99.745	99.681	97.905	98.9	99.077	99.587	100	4	99.252	99.214	22.1235	99.361	98.965	99.007	98.512	99.087	99.69	96.4785	99.031	99.628	98.986	98.963	96.047	99.461	98.965	99.707	98.551	98.594	99.598	98.165	99.254	99.598
3	ERR9516317	98.857	99.507	0	0	97.694	98.907	99.667	99.366	99.428	99.491	97.5655	97.398	96.976	98.736	98.337	100	99.745	99.681	97.905	98.9	99.077	99.587	100	4	99.252	99.214	22.1235	99.361	98.965	99.007	98.512	99.087	99.69	96.4785	99.031	99.628	98.986	98.963	96.047	99.461	98.965	99.707	98.551	98.594	99.598	98.165	99.254	99.598
3	ERR9516318	98.857	99.507	0	0	97.694	98.907	99.667	99.366	99.428	99.491	97.5655	97.398	96.976	98.736	98.337	100	99.745	99.681	97.905	98.9	99.077	99.587	100	4	99.252	99.214	22.1235	99.361	98.965	99.007	98.512	99.087	99.69	96.4785	99.031	99.628	98.986	98.963	96.047	99.461	98.965	99.707	98.551	98.594	99.598	98.165	99.254	99.598
3	ERR9516321	98.857	99.507	0	0	97.694	98.907	99.667	99.366	99.428	99.491	97.5655	97.398	96.976	98.736	98.337	100	99.745	99.681	97.905	98.9	99.077	99.587	100	4	99.252	99.214	22.1235	99.361	98.965	99.007	98.512	99.087	99.69	96.4785	99.031	99.628	98.986	98.963	96.047	99.461	98.965	99.707	98.551	98.594	99.598	98.165	99.254	99.598
3	ERR9516322	98.857	99.507	0	0	97.694	98.907	99.667	99.366	99.428	99.491	97.5655	97.398	96.976	98.736	98.337	100	99.745	99.681	97.905	98.9	99.077	99.587	100	4	99.252	99.214	22.1235	99.361	98.965	99.007	98.512	99.087	99.69	96.4785	99.031	99.628	98.986	98.963	96.047	99.461	98.965	99.707	98.551	98.594	99.598	98.165	99.254	99.598
3	ERR9516324	98.857	99.507	0	0	97.694	98.907	99.667	99.366	99.428	99.491	97.5655	97.398	96.976	98.736	98.337	100	99.745	99.681	97.905	98.9	99.077	99.587	100	4	99.252	99.214	22.1235	99.361	98.965	99.007	98.512	99.087	99.69	96.4785	99.031	99.628	98.986	98.963	96.047	99.461	98.965	99.707	98.551	98.594	99.598	98.165	99.254	99.598
3	ERR9516332	98.857	99.507	0	0	97.694	98.907	99.667	99.366	99.428	99.491	97.5655	97.398	96.976	98.736	98.337	100	99.745	99.681	97.905	98.9	99.077	99.587	100	4	99.252	99.214	22.1235	99.361	98.965	99.007	98.512	99.087	99.69	96.4785	99.031	99.628	98.986	98.963	96.047	99.461	98.965	99.707	98.551	98.594	99.598	98.165	99.254	99.598
3	ERR9516336	98.857	99.507	0	0	97.694	98.907	99.667	99.366	99.428	99.491	97.5655	97.398	96.976	98.736	98.337	100	99.745	99.681	97.905	98.9	99.077	99.587	100	4	99.252	99.214	22.1235	99.361	98.965	99.007	98.512	99.087	99.69	96.4785	99.031	99.628	98.986	98.963	96.047	99.461	98.965	99.707	98.551	98.594	99.598	98.165	99.254	99.598
3	ERR9516340	98.857	99.507	0	0	97.694	98.907	99.667	99.366	99.39	99.491	97.5655	97.398	96.911	98.736	98.337	100	99.745	99.681	97.905	98.9	99.016	99.587	100	4	99.252	99.214	22.1235	99.361	98.965	99.007	98.512	99.087	99.69	96.4785	99.031	99.628	98.986	98.963	96.047	99.461	98.965	99.707	98.551	98.594	99.598	98.165	99.254	99.598
3	ERR9516342	98.857	99.507	0	0	97.694	98.907	99.667	99.366	99.428	99.491	97.5655	97.398	96.976	98.736	98.337	100	99.745	99.681	97.905	98.9	99.077	99.587	100	4	99.252	99.214	22.1235	99.361	98.965	99.007	98.512	99.087	99.69	96.4785	99.031	99.628	98.986	98.963	96.047	99.461	98.965	99.707	98.551	98.594	99.598	98.165	99.254	99.598
3	ERR9516344	98.857	99.507	0	0	97.694	98.907	99.667	99.366	99.428	99.491	97.5655	97.398	96.976	98.736	98.337	100	99.745	99.681	97.905	98.9	99.077	99.587	100	4	99.252	99.214	22.1235	99.361	98.965	99.007	98.512	99.087	99.69	96.4785	99.031	99.628	98.986	98.963	96.047	99.461	98.965	99.707	98.551	98.594	99.598	98.165	99.254	99.598
3	ERR9516345	98.857	99.507	0	0	97.694	98.907	99.667	99.366	99.428	99.491	97.5655	97.398	96.976	98.736	98.337	100	99.745	99.681	97.905	98.9	99.077	99.587	100	4	99.252	99.214	22.1235	99.361	98.965	99.007	98.512	99.087	99.69	96.4785	99.031	99.628	98.986	98.963	96.047	99.461	98.965	99.707	98.551	98.594	99.598	98.165	99.254	99.598
3	ERR9516360	98.857	99.507	0	0	97.694	98.907	99.667	99.366	99.428	99.491	97.5655	97.398	96.976	98.736	98.337	100	99.745	99.681	97.905	98.9	99.016	99.587	100	4	99.252	99.214	22.1235	99.361	98.965	99.007	98.512	99.087	99.69	96.4785	99.031	99.628	98.986	98.963	96.047	99.461	98.965	99.707	98.551	98.594	99.598	98.165	99.254	99.598
3	ERR9855642	98.857	99.507	0	0	0	98.907	99.667	99.366	99.428	99.491	97.5655	97.398	96.976	98.736	98.337	100	99.66	99.681	97.905	98.9	99.077	99.587	100	4	99.252	99.214	22.1235	99.361	98.965	99.007	98.512	99.087	99.69	96.4785	99.031	99.628	98.986	98.963	96.047	99.461	98.965	99.707	98.551	98.594	99.598	98.165	99.254	99.598
3	SRR15362111	98.857	99.507	0	0	97.694	98.907	99.667	99.366	99.428	99.491	97.5655	97.398	96.976	98.736	98.337	100	99.745	99.681	97.905	98.9	99.077	99.587	100	4	99.252	99.214	22.1235	99.361	98.965	99.007	98.512	99.087	99.69	96.4785	99.031	99.628	98.986	98.963	96.047	99.461	98.965	99.707	98.551	98.594	99.598	98.165	99.254	99.598
3	SRR1970017	98.857	99.507	0	0	97.694	98.907	99.667	99.366	99.428	99.491	97.5655	97.398	96.976	98.736	98.337	100	99.745	99.681	97.905	98.9	99.077	99.587	100	4	99.252	99.214	22.1235	99.361	98.965	99.007	98.512	99.087	99.69	96.4785	99.031	99.628	98.986	98.963	96.047	99.461	98.965	99.707	98.551	98.594	99.598	98.165	99.254	99.598
3	SRR3049964	98.857	99.507	0	0	97.694	98.907	99.667	99.366	99.428	99.491	97.5655	97.398	96.976	98.736	98.337	100	99.745	99.681	97.905	98.9	99.077	99.587	100	4	99.252	99.214	22.1235	99.361	98.965	99.007	98.512	99.087	99.69	96.4785	99.031	99.628	98.986	98.963	96.047	99.461	98.965	99.707	98.551	98.594	99.598	98.165	99.254	99.598
3	SRR5110485	98.857	99.507	0	0	97.694	98.907	99.667	99.366	99.428	99.491	97.5655	97.398	96.976	98.736	98.337	100	99.745	99.681	97.905	98.9	99.077	99.587	100	4	99.252	99.214	22.1235	99.361	98.965	99.007	98.512	99.087	99.69	96.4785	99.031	99.628	98.986	98.963	96.047	99.461	98.965	99.707	98.551	98.594	99.598	98.165	99.254	99.598
3	SRR6329251	98.857	99.507	0	0	97.694	98.907	99.667	99.366	99.428	99.491	97.5655	97.398	96.976	98.736	98.337	0	99.745	99.681	97.841	98.9	99.077	99.587	100	4	99.252	99.214	22.1235	99.361	98.965	99.007	98.512	99.087	99.69	96.4785	99.031	99.628	98.986	98.963	96.047	99.461	98.965	99.707	98.551	98.594	99.598	98.165	99.254	99.598
4	ERR3635360	98.857	99.507	0	0	97.694	98.907	99.667	99.366	99.428	99.491	97.5002	97.398	96.976	98.736	98.337	100	99.745	99.681	97.905	98.852	99.077	99.587	100	4	99.252	99.214	22.092	99.361	98.965	99.007	98.512	99.087	99.69	96.4785	99.031	99.628	98.986	98.963	96.047	99.461	98.965	99.707	98.551	98.523	99.598	98.165	99.254	99.598
4	ERR3636812	98.857	99.507	0	0	97.694	98.907	99.667	99.366	99.428	99.491	97.5655	97.398	96.976	98.736	98.337	100	99.745	99.681	97.905	98.852	99.077	99.587	100	4	99.252	99.214	22.092	99.361	98.965	99.007	98.512	99.087	99.69	96.4785	99.031	99.628	98.986	98.963	96.047	99.461	98.965	99.707	98.551	98.594	99.598	98.165	99.254	99.598
4	ERR3636818	98.857	99.507	0	0	97.694	98.907	99.667	99.366	99.428	99.491	97.5655	97.398	96.976	98.736	98.337	100	99.745	99.681	97.905	98.852	99.077	99.587	100	4	99.252	99.214	22.092	99.361	98.965	99.007	98.512	99.087	99.69	96.4785	99.031	99.628	98.986	98.963	96.047	99.461	98.965	99.707	98.551	98.594	99.598	98.165	99.254	99.598
4	ERR3636822	98.857	99.507	0	0	97.694	98.907	99.667	99.366	99.428	99.491	97.5002	97.398	96.976	98.736	98.337	100	99.745	99.681	97.905	98.852	99.077	99.587	100	4	99.252	99.214	22.092	99.361	98.965	99.007	98.512	99.087	99.69	96.4785	99.031	99.628	98.986	98.963	96.047	99.461	98.965	99.707	98.551	98.523	99.598	98.165	99.254	99.598
4	ERR3636825	98.857	99.507	0	0	97.694	98.907	99.667	99.366	99.428	99.491	97.5002	97.398	96.976	98.736	98.337	100	99.745	99.681	97.905	98.852	99.077	99.587	100	4	99.252	99.214	22.092	99.361	98.965	99.007	98.512	99.087	99.69	96.4785	99.031	99.628	98.986	98.963	96.047	99.461	98.965	99.707	98.551	98.523	99.598	98.165	99.254	99.598
4	ERR3636835	98.857	99.507	0	0	97.694	98.907	99.667	99.366	99.428	99.491	97.5002	97.254	96.976	98.736	98.337	100	99.745	99.681	97.905	98.852	99.077	99.587	100	4	99.252	99.214	22.092	99.361	98.965	99.007	98.512	99.087	99.69	96.4785	99.031	99.628	98.986	98.963	96.047	99.461	98.965	99.707	98.551	98.523	99.598	98.165	99.254	99.598
4	ERR3636836	98.857	99.507	0	0	97.694	98.907	99.667	99.366	99.428	99.491	97.5655	97.398	96.976	98.736	98.337	100	99.745	99.681	97.905	98.852	99.077	99.587	100	4	99.252	99.214	22.092	99.361	98.965	99.007	98.512	99.087	99.69	96.4785	99.031	99.628	98.986	98.963	96.047	99.461	98.965	99.707	98.551	98.594	99.598	98.165	99.254	99.598
4	ERR3636839	98.857	99.507	0	0	97.694	98.907	99.667	99.366	99.428	99.491	97.5002	97.398	96.976	98.736	98.337	100	99.745	99.681	97.905	98.852	99.077	99.587	100	4	99.252	99.214	22.092	99.361	98.965	99.007	98.512	99.087	99.69	96.4785	99.031	99.628	98.986	98.963	96.047	99.461	98.965	99.707	98.551	98.523	99.598	98.165	99.254	99.598
4	ERR3636840	98.857	99.507	0	0	97.694	98.907	99.667	99.366	99.428	99.491	97.5002	97.398	96.976	98.736	98.337	100	99.745	99.681	97.905	98.852	99.077	99.587	100	4	99.252	99.214	22.092	99.361	98.965	99.007	98.512	99.087	99.69	96.4785	99.031	99.628	98.986	98.963	96.047	99.461	98.965	99.707	98.551	98.523	99.598	98.165	99.254	99.598
4	ERR3636843	98.857	99.507	0	0	97.694	98.907	99.667	99.366	99.428	99.491	97.5655	97.398	96.976	98.736	98.337	100	99.745	99.681	97.905	98.852	99.077	99.587	100	4	99.252	99.214	22.092	99.361	98.965	99.007	98.512	99.087	99.69	96.4785	99.031	99.628	98.986	98.963	96.047	99.461	98.965	99.707	98.551	98.594	99.598	98.165	99.254	99.598
4	ERR3636844	98.857	99.507	0	0	97.694	98.907	99.667	99.366	99.428	99.491	97.5002	97.398	96.976	98.736	98.337	100	99.745	99.681	97.905	98.852	99.077	99.587	100	4	99.252	99.214	22.092	99.361	98.965	99.007	98.512	99.087	99.69	96.4785	99.031	99.628	98.986	98.963	96.047	99.461	98.965	99.707	98.551	98.523	99.598	98.165	99.254	99.598
4	ERR3636847	98.857	99.507	0	0	0	98.907	99.667	99.366	99.428	99.491	97.5002	97.398	96.976	98.736	98.337	100	99.745	99.681	97.905	98.852	99.077	99.587	100	4	99.252	99.214	22.092	99.361	98.965	99.007	98.512	99.087	99.69	96.4785	99.031	99.628	98.986	98.963	96.047	99.461	98.965	99.707	98.551	98.523	99.598	98.165	99.254	99.598
4	ERR3636849	98.857	99.507	0	0	97.694	98.907	99.667	99.366	99.428	99.491	97.5002	97.398	96.976	98.736	98.337	100	99.745	99.681	97.905	98.852	99.077	99.587	100	4	99.252	99.214	22.092	99.361	98.965	99.007	98.512	99.087	99.69	96.4785	99.031	99.628	98.986	98.963	96.047	99.461	98.965	99.707	98.551	98.523	99.598	98.165	99.254	99.598
4	ERR3638208	98.857	99.507	0	0	0	98.907	99.667	99.366	99.428	99.491	97.5655	97.398	96.976	98.736	98.337	100	99.745	99.681	97.905	98.852	99.077	99.587	100	4	99.252	99.214	22.092	99.361	98.965	99.007	98.512	99.087	99.69	96.4785	99.031	99.628	98.986	98.963	96.047	99.461	98.965	99.707	98.551	98.594	99.598	98.165	99.254	99.598
4	ERR3638212	0	99.507	0	0	97.694	98.907	99.667	99.366	99.428	99.491	97.5655	97.398	96.976	98.736	98.337	100	99.745	99.681	97.905	98.852	99.077	99.587	100	4	99.252	99.214	22.092	99.361	98.965	99.007	98.512	99.087	99.69	96.4785	99.031	99.628	98.986	98.963	96.047	99.461	98.965	99.707	98.551	98.594	99.598	98.165	99.254	99.598
4	ERR3638221	98.857	99.507	0	0	97.694	98.907	99.667	99.366	99.428	99.491	97.5002	97.398	96.976	98.736	98.337	100	99.745	99.681	97.905	98.852	99.077	99.587	100	4	99.252	99.214	22.092	99.361	98.965	99.007	98.512	7	99.69	96.4785	99.031	99.628	98.986	98.963	96.047	99.461	98.965	99.707	98.551	98.523	99.598	98.165	99.254	99.598
4	ERR9516178	98.857	99.507	0	0	97.694	98.907	99.667	99.366	99.428	99.491	97.5655	97.398	96.976	98.736	98.337	100	99.745	99.681	97.905	98.852	99.077	99.587	100	4	99.252	99.214	22.092	99.361	98.965	99.007	98.512	99.087	99.69	96.4785	99.031	99.628	98.986	98.963	96.047	99.461	98.965	99.707	98.551	98.594	99.598	98.165	99.254	99.598
4	ERR9516183	98.857	99.507	0	0	97.694	98.907	99.667	99.366	99.428	99.491	97.5655	97.398	96.976	98.736	98.337	100	99.745	99.681	97.905	98.852	99.077	99.587	100	4	99.252	99.214	22.092	99.361	98.965	99.007	98.512	99.087	99.69	96.4785	99.031	99.628	98.986	98.963	96.047	99.461	98.965	99.707	98.551	98.594	99.598	98.165	99.254	99.598
4	ERR9516185	98.857	99.507	0	0	97.694	98.907	99.667	99.366	99.428	99.491	97.5655	97.398	96.976	98.736	98.337	100	99.745	99.681	97.905	98.852	99.077	99.587	100	4	99.252	99.214	22.092	99.361	98.965	99.007	98.512	99.087	99.69	96.4785	99.031	99.628	98.986	98.963	96.047	99.461	98.965	99.707	98.551	98.594	99.598	98.165	99.254	99.598
4	ERR9516187	98.857	99.507	0	0	97.694	98.907	99.667	99.366	99.428	99.491	97.5655	97.398	96.976	98.736	98.337	100	99.745	99.681	97.905	98.852	99.077	99.587	100	4	99.252	99.214	22.092	99.361	98.965	99.007	98.512	99.087	99.69	96.4785	99.031	99.628	98.986	98.963	96.047	99.461	98.965	99.707	98.551	98.594	99.598	98.165	99.254	99.598
4	ERR9516192	98.857	99.507	0	0	97.694	98.907	99.667	99.366	99.428	99.491	97.5655	97.398	96.976	98.736	98.337	100	99.745	99.681	97.905	98.852	99.077	99.587	100	4	99.252	99.158	22.092	99.361	98.965	99.007	98.512	99.087	99.69	96.4785	99.031	99.628	98.986	98.963	96.047	99.461	98.965	99.707	98.551	98.594	99.598	98.165	99.161	99.598
4	ERR9516200	98.857	99.507	0	0	97.694	98.907	99.667	99.366	99.428	99.491	97.5655	97.398	96.976	98.736	98.337	100	99.745	99.681	97.905	98.852	99.077	99.587	100	4	99.252	99.214	22.092	99.361	98.965	99.007	98.512	99.087	99.69	96.4785	99.031	99.628	98.986	98.963	96.047	99.461	98.965	99.707	98.551	98.594	99.598	98.165	99.254	99.598
4	ERR9516211	98.857	99.507	0	0	97.694	98.907	99.667	99.366	99.428	99.491	97.5655	97.398	96.976	98.736	98.337	100	99.745	99.681	97.905	98.852	99.077	99.587	100	4	99.252	99.214	22.092	99.361	98.965	99.007	98.512	99.087	99.69	96.4785	99.031	99.628	98.986	98.963	96.047	99.461	98.965	99.707	98.551	98.594	99.598	98.165	99.254	99.598
4	ERR9516219	98.857	99.507	0	0	97.694	98.907	99.667	99.366	99.428	99.491	97.5655	97.398	96.976	98.736	98.337	100	99.745	99.681	97.905	98.852	99.077	99.587	100	4	99.252	99.214	22.092	99.361	98.965	99.007	98.512	99.087	99.69	96.4785	99.031	99.628	98.986	98.963	96.047	99.461	98.965	99.707	98.551	98.594	99.598	98.165	99.254	99.598
4	ERR9516229	98.857	99.507	0	0	97.694	98.907	99.667	99.366	99.428	99.491	97.5655	97.398	96.976	98.736	98.337	100	99.745	99.681	97.905	98.852	99.077	99.587	100	4	99.252	99.158	22.092	99.361	98.965	99.007	98.512	99.087	99.69	96.4785	99.031	99.628	98.986	98.963	96.047	99.461	98.965	99.707	98.551	98.594	99.598	98.165	99.254	99.598
4	ERR9516236	98.857	99.507	0	0	97.694	98.907	99.667	99.366	99.428	99.491	97.5655	97.398	96.976	98.736	98.337	100	99.745	99.681	97.905	98.852	99.077	99.587	100	4	99.252	99.214	22.092	99.361	98.965	99.007	98.512	99.087	99.69	96.4785	99.031	99.628	98.986	98.963	96.047	99.461	98.965	99.707	98.551	98.594	99.598	98.165	99.254	99.598
4	ERR9516248	98.857	99.507	0	0	97.694	98.907	99.667	99.366	99.428	99.491	97.5655	97.398	96.976	98.736	98.337	100	99.745	99.681	97.905	98.852	99.077	99.587	100	4	99.252	99.214	22.092	99.361	98.965	99.007	98.512	99.087	99.69	96.4785	99.031	99.628	98.986	98.963	96.047	99.461	98.965	99.707	98.551	98.594	99.598	98.165	99.254	99.598
4	ERR9516265	98.857	99.507	0	0	97.694	98.907	99.667	99.366	99.428	99.491	97.5655	97.398	96.976	98.736	98.337	100	99.745	99.681	97.905	98.852	99.077	99.587	100	4	99.252	99.214	22.092	99.361	98.965	99.007	98.512	99.087	99.69	96.4785	99.031	99.628	98.986	98.911	96.047	99.461	98.965	99.707	98.551	98.594	99.598	98.165	99.254	99.598
4	ERR9516269	98.857	99.507	0	0	97.694	98.907	99.667	99.366	99.428	99.491	97.5655	97.398	96.976	98.736	98.337	100	99.745	99.681	97.905	98.852	99.077	99.587	100	4	99.252	99.214	22.092	99.361	98.965	99.007	98.512	99.087	99.69	96.4785	99.031	99.628	98.986	98.963	96.047	99.461	98.965	99.707	98.551	98.594	99.598	98.165	99.254	99.598
4	ERR9516273	98.857	99.507	0	0	0	98.907	99.667	99.366	99.428	99.491	97.5655	97.398	96.976	98.736	98.337	100	99.745	99.681	97.905	98.852	99.077	99.587	100	4	99.252	99.214	22.092	99.361	98.965	99.007	98.512	99.087	99.69	96.4785	99.031	99.628	98.986	98.963	96.047	99.461	98.965	99.707	98.551	98.594	99.598	98.165	99.254	99.598
4	ERR9516278	98.857	99.507	0	0	97.694	98.907	99.667	99.366	99.428	99.491	97.5655	97.398	96.976	98.736	98.337	100	99.745	99.681	97.905	98.852	99.077	99.587	100	4	99.252	99.214	22.092	99.361	98.965	99.007	98.512	99.087	99.69	96.4785	99.031	99.628	98.986	98.963	96.047	99.461	98.965	99.707	98.551	98.594	99.598	98.165	99.254	99.598
4	ERR9516279	98.857	99.507	0	0	97.694	98.907	99.667	99.366	99.428	99.491	97.5655	97.398	96.976	98.736	98.337	100	99.745	99.681	97.905	98.852	99.077	99.587	100	4	99.252	99.214	22.092	99.361	98.965	99.007	98.512	99.087	99.69	96.4785	99.031	99.628	98.986	98.963	96.047	99.461	98.965	99.707	98.551	98.594	99.598	98.165	99.254	99.598
4	ERR9516288	98.857	99.507	0	0	97.694	98.907	99.667	99.366	99.428	99.491	97.5655	97.398	96.976	98.736	98.337	100	99.745	99.681	97.905	98.852	99.077	99.587	100	4	99.252	99.158	22.092	99.361	98.965	99.007	98.512	99.087	99.69	96.4785	99.031	99.628	98.986	98.963	96.047	99.461	98.965	99.707	98.551	98.594	99.598	98.165	99.254	99.598
4	ERR9516292	98.857	99.507	0	0	97.694	98.907	99.667	99.366	99.428	99.491	97.5655	97.398	96.976	98.736	98.337	100	99.745	99.681	97.905	98.9	99.016	99.587	100	4	99.252	99.214	22.092	99.361	98.965	99.007	98.512	99.087	99.69	96.4785	99.031	99.628	98.986	98.963	96.047	99.461	98.965	99.707	98.551	98.594	99.598	98.165	99.254	99.598
4	ERR9516298	98.857	99.507	0	0	97.694	98.907	99.667	99.366	99.428	99.491	97.5655	97.398	96.976	98.736	98.337	100	99.745	99.681	97.905	98.852	99.077	99.587	100	4	99.252	99.214	22.092	99.361	98.965	99.007	98.512	99.087	99.69	96.4785	99.031	99.628	98.986	98.963	96.047	99.461	98.965	99.707	98.551	98.594	99.598	98.165	99.254	99.598
4	ERR9516302	98.857	99.507	0	0	97.694	98.907	99.667	99.366	99.428	99.491	97.5655	97.398	96.976	98.736	98.337	100	99.745	99.681	97.905	98.9	99.016	99.587	100	4	99.252	99.214	22.092	99.361	98.965	99.007	98.512	99.087	99.69	96.4785	99.031	99.628	0	98.963	96.047	99.461	98.965	99.707	98.551	98.594	99.598	98.165	99.254	99.598
4	ERR9516306	98.857	99.507	0	0	97.694	98.907	99.667	99.366	99.428	99.491	97.5655	97.398	96.976	98.736	98.337	100	99.745	99.681	97.905	98.852	99.077	99.587	100	4	99.252	99.158	22.092	99.361	98.965	99.007	98.512	99.087	99.69	96.4785	99.031	99.628	98.986	98.963	96.047	99.461	98.965	99.707	98.551	98.594	99.598	98.165	99.254	99.598
4	ERR9516313	98.857	99.507	0	0	97.694	98.907	99.667	99.366	99.428	99.491	97.5002	97.398	96.976	98.736	98.337	99.96	99.745	99.681	97.905	98.852	99.077	99.587	100	4	99.252	99.214	22.092	99.361	98.965	99.007	98.512	99.087	99.69	96.4785	99.031	99.628	98.986	98.963	96.047	99.461	98.965	99.707	98.551	98.523	99.598	98.165	99.254	99.598
4	ERR9516315	98.857	99.507	0	0	97.694	98.907	99.667	99.366	99.428	99.491	97.5002	97.398	96.976	98.736	98.337	100	99.745	99.681	97.905	98.852	99.077	99.587	100	4	99.252	99.214	22.092	99.361	98.965	99.007	98.512	99.087	99.69	96.4785	99.031	99.628	98.986	98.963	96.047	99.461	98.965	99.707	98.551	98.523	99.598	98.165	99.254	99.598
4	ERR9516316	98.857	99.507	0	0	97.694	98.907	99.667	99.366	99.428	99.491	97.5002	97.398	96.976	98.736	98.337	100	99.745	99.681	97.905	98.852	99.077	99.587	100	4	99.252	99.214	22.092	99.361	98.965	99.007	98.512	99.087	99.69	96.4785	99.031	99.628	98.986	98.963	96.047	99.461	98.965	99.707	98.551	98.523	99.598	98.165	99.254	99.598
4	ERR9516320	98.857	99.507	0	0	97.694	98.907	99.667	99.366	99.428	99.491	97.5002	97.398	96.976	98.736	98.337	100	99.745	99.681	97.905	98.852	99.077	99.587	100	4	99.252	99.214	22.092	99.361	98.965	98.969	98.512	99.087	99.69	96.4785	99.031	99.628	98.986	98.963	96.047	99.461	98.965	99.707	98.551	98.523	99.598	98.165	99.254	99.598
4	ERR9516325	98.857	99.507	0	0	97.694	98.907	99.667	99.366	99.428	99.491	97.5655	97.398	96.976	98.736	98.337	100	99.745	99.681	97.905	98.852	99.077	99.587	100	4	99.252	99.214	22.092	99.361	98.965	99.007	98.512	99.087	99.69	96.4785	99.031	99.628	98.986	98.963	96.047	99.461	98.965	99.707	98.551	98.594	99.598	98.165	99.254	99.598
4	ERR9516329	98.857	99.507	0	0	97.694	98.907	99.667	99.366	99.428	99.491	97.5655	97.398	96.976	98.736	98.337	100	99.745	99.681	97.905	98.852	99.077	99.587	100	4	99.252	99.214	22.092	99.361	98.965	99.007	98.512	99.087	99.69	96.4785	99.031	99.628	98.986	98.963	96.047	99.461	98.965	99.707	98.551	98.594	99.598	98.165	99.254	99.598
4	ERR9516331	98.857	99.507	0	0	97.694	98.907	99.667	99.366	99.428	99.491	97.5655	97.398	96.976	98.736	98.337	100	99.745	99.681	97.905	98.852	99.077	99.587	100	4	99.252	99.214	22.092	99.361	98.965	99.007	98.512	99.087	99.69	96.4785	99.031	99.628	98.986	98.963	96.047	99.461	98.965	99.707	98.551	98.594	99.598	98.165	99.254	99.598
4	ERR9516333	98.857	99.507	0	0	97.694	98.907	99.667	99.366	99.428	99.491	97.5002	97.398	96.976	98.736	98.337	100	99.745	99.681	97.905	98.852	99.077	99.587	100	4	99.252	99.214	22.092	99.361	98.965	99.007	98.512	99.087	99.69	96.4785	99.031	99.628	98.986	98.963	96.047	99.461	98.965	99.707	98.551	98.523	99.598	98.165	99.254	99.598
4	ERR9516334	98.857	99.507	0	0	97.694	98.907	99.667	99.366	99.428	99.491	97.5002	97.398	96.976	98.736	98.337	100	99.745	99.681	97.905	98.852	99.077	99.587	100	4	99.252	99.214	22.092	99.361	98.965	99.007	98.512	99.087	99.69	96.4785	99.031	99.628	98.986	98.963	96.047	99.461	98.965	99.707	98.551	98.523	99.598	98.165	99.254	99.598
4	ERR9516346	98.857	99.507	0	0	97.694	98.907	99.667	99.366	99.428	99.491	97.5655	97.398	96.976	98.736	98.337	100	99.745	99.681	97.905	98.852	99.077	99.587	100	4	99.252	99.158	22.092	99.361	98.965	99.007	98.512	99.087	99.69	96.4785	99.031	99.628	98.986	98.963	96.047	99.461	98.965	99.707	98.551	98.594	99.598	98.165	99.254	99.598
4	ERR9516347	98.857	99.507	0	0	97.694	98.907	99.667	99.366	99.428	99.491	97.5002	97.398	96.976	98.736	98.337	100	99.745	99.681	97.905	98.852	99.077	99.587	100	4	99.252	99.214	22.092	99.361	98.965	99.007	98.512	99.087	99.69	96.4785	99.031	99.628	98.986	98.963	96.047	99.461	98.965	99.707	98.551	98.523	99.598	98.165	99.254	99.598
4	ERR9516348	98.857	99.507	0	0	97.694	98.907	99.667	99.366	99.428	99.491	97.5002	97.398	96.976	98.736	98.337	100	99.745	99.681	97.905	98.852	99.077	99.587	100	4	99.252	99.214	22.092	99.361	98.965	99.007	98.512	99.087	99.69	96.4785	99.031	99.628	98.986	98.963	96.047	99.461	98.965	99.707	98.551	98.523	99.598	98.165	99.254	99.598
4	ERR9516351	98.857	99.507	0	0	97.694	98.907	99.667	99.366	99.428	99.491	97.5002	97.398	96.976	98.736	98.337	100	99.745	99.681	97.905	98.852	99.077	99.587	100	4	99.252	99.214	22.092	99.361	98.965	99.007	98.512	99.087	99.69	96.4785	99.031	99.628	98.986	98.963	96.047	99.461	98.965	99.707	98.551	98.523	99.598	98.165	99.254	99.598
4	ERR9516352	98.857	99.507	0	0	97.694	98.907	99.667	99.366	99.428	99.491	97.5002	97.398	96.976	98.736	98.337	100	99.745	99.681	97.905	98.852	99.077	99.587	100	4	99.252	99.214	22.092	99.361	98.965	99.007	98.512	99.087	99.69	96.4785	99.031	99.628	98.986	98.963	96.047	99.461	98.965	99.707	98.551	98.523	99.598	98.165	99.254	99.598
4	ERR9516353	98.857	99.507	0	0	97.694	98.907	99.667	99.366	99.428	99.491	97.5655	97.398	96.976	98.736	98.337	100	99.745	99.681	97.905	98.852	99.077	99.587	100	4	99.252	99.158	22.092	99.361	98.965	99.007	98.512	99.087	99.69	96.4785	99.031	99.628	98.986	98.963	96.047	99.461	98.965	99.707	98.551	98.594	99.598	98.165	99.254	99.465
4	ERR9516357	98.857	99.507	0	0	97.694	98.907	99.667	99.366	99.428	99.491	97.5655	97.398	96.976	98.736	98.337	100	99.745	99.681	97.905	98.852	99.077	99.587	100	4	99.252	99.214	22.092	99.361	98.965	99.007	98.512	99.087	99.69	96.4785	99.031	99.628	98.986	98.963	96.047	99.461	98.965	99.707	98.551	98.594	99.598	98.165	99.254	99.598
4	SRR9090883	98.857	99.507	0	0	97.694	98.907	99.667	99.366	99.428	99.491	97.5655	97.398	96.976	98.736	98.337	100	99.745	99.681	97.905	98.852	99.077	99.587	100	4	99.252	99.214	22.092	99.361	98.965	99.007	98.512	99.087	99.69	96.4785	99.031	99.628	98.986	98.963	96.047	99.461	98.965	99.707	98.551	98.594	99.598	98.165	99.254	99.598
5	ERR3635344	98.857	99.507	0	100	97.694	98.907	99.667	99.366	99.428	99.491	97.5655	97.398	96.976	98.736	98.337	100	99.745	99.681	97.905	98.9	99.077	99.587	100	4	99.252	99.214	22.1235	99.361	98.965	99.007	98.413	99.087	99.69	96.4785	99.031	99.628	98.986	98.963	96.047	99.461	98.965	99.691	98.551	98.594	99.598	98.165	99.254	99.732
5	ERR9516184	98.857	99.507	0	0	97.694	98.907	99.667	99.366	99.428	99.491	97.5655	97.398	96.976	98.736	98.337	100	99.745	99.681	97.905	98.9	99.077	99.587	100	4	99.252	99.214	22.1235	99.361	98.965	99.007	98.413	99.087	99.69	96.4785	99.031	99.504	98.986	98.963	96.047	99.461	98.965	99.707	98.551	98.594	99.598	98.165	99.254	99.732
5	ERR9516188	98.857	99.507	0	0	97.694	98.907	99.667	99.366	99.428	99.491	97.5655	97.398	96.976	98.736	98.337	100	99.745	99.681	97.905	98.9	99.077	99.587	100	4	99.252	99.214	22.1235	99.361	98.965	99.007	98.413	99.087	99.69	96.4785	99.031	99.628	98.986	98.963	96.047	99.461	98.965	99.707	98.551	98.594	99.598	98.165	99.254	99.732
5	ERR9516189	98.857	99.507	0	0	97.694	98.907	99.667	99.366	99.428	99.491	97.5655	97.398	96.976	98.736	98.337	100	99.745	99.681	97.905	98.9	99.077	99.587	100	4	99.252	99.214	22.1235	99.361	98.965	99.007	98.413	99.087	99.69	96.4785	99.031	99.628	98.986	98.963	96.047	99.461	98.965	99.707	98.551	98.594	99.598	98.165	99.254	99.732
5	ERR9516191	98.857	99.507	0	0	97.694	98.907	99.667	99.366	99.428	99.491	97.5655	97.398	96.976	98.736	98.337	100	99.745	99.681	97.905	98.9	99.077	99.587	100	4	99.252	99.214	22.1235	99.361	98.965	99.007	98.413	99.087	99.69	96.4785	99.031	99.628	98.986	98.963	96.047	99.461	98.965	99.707	98.551	98.594	99.598	98.165	99.254	99.732
5	ERR9516203	98.857	99.507	0	0	97.694	98.907	99.667	99.366	99.428	99.491	97.5655	97.398	96.976	98.736	98.337	100	99.745	99.681	97.905	98.9	99.077	99.587	100	4	99.252	99.214	22.1235	99.361	98.965	99.007	98.413	99.087	99.69	96.4785	99.031	99.628	98.986	98.963	96.047	99.461	98.965	99.707	98.551	98.594	99.598	98.165	99.254	99.732
5	ERR9516235	98.857	99.507	0	0	97.694	98.907	99.667	99.366	99.428	99.491	97.5655	97.398	96.976	98.736	98.337	100	99.745	99.681	97.905	98.9	99.077	99.587	100	4	99.252	99.214	22.1235	99.361	0	99.007	98.413	99.087	99.69	96.4785	99.031	99.628	98.986	98.963	96.047	99.461	98.965	99.707	98.551	98.594	99.598	98.165	99.254	99.732
5	ERR9516274	98.857	99.507	0	0	97.694	98.907	99.667	99.366	99.428	99.491	97.5655	97.398	96.976	98.736	98.337	100	99.745	99.681	97.905	98.9	99.077	99.587	100	4	99.252	99.214	22.1235	99.361	98.965	99.007	98.413	99.087	99.69	96.4785	99.031	99.504	98.986	98.963	96.047	99.461	98.904	99.707	98.551	98.594	99.598	98.165	99.254	99.732
5	ERR9516285	98.857	99.507	0	0	97.694	98.907	99.667	99.366	99.428	99.491	97.5655	97.398	96.976	98.736	98.337	100	99.745	99.681	97.905	98.9	99.077	99.587	100	4	99.252	99.214	22.1235	99.361	98.965	99.007	98.413	99.087	99.69	96.4785	99.031	99.628	98.986	98.963	96.047	99.461	98.965	99.707	98.551	98.594	99.598	98.165	99.254	99.732
5	ERR9516287	98.857	99.507	0	0	97.694	98.907	99.667	99.366	99.428	99.491	97.5655	97.398	96.976	98.736	98.337	100	99.745	99.681	97.905	98.9	99.077	99.587	100	4	99.252	99.214	22.1235	99.361	98.965	99.007	98.413	99.087	99.69	96.4785	99.031	99.628	98.986	98.963	96.047	99.461	98.965	99.707	98.551	98.594	99.598	98.165	99.254	99.732
5	ERR9516308	98.857	99.507	0	0	97.694	98.907	99.667	99.366	99.428	99.491	97.5655	97.398	96.976	98.736	98.337	0	99.745	99.681	97.905	98.9	99.077	99.587	100	4	99.252	99.214	22.1235	99.361	98.965	99.007	98.413	99.087	99.69	96.4785	99.031	99.628	98.986	98.963	96.047	99.461	98.965	99.707	98.551	98.594	99.598	98.165	99.254	99.732
5	ERR9516335	98.857	99.507	0	0	97.694	98.907	99.667	99.366	99.428	99.491	97.5655	97.398	96.976	98.736	98.337	100	99.745	99.681	97.905	98.9	99.077	99.587	100	4	99.252	99.214	22.1235	99.361	98.965	99.007	98.413	99.087	99.69	96.4785	99.031	99.628	98.986	98.963	96.047	99.461	98.965	99.707	98.551	98.594	99.598	98.165	99.207	99.732
5	ERR9516338	98.857	99.507	0	0	97.694	98.907	99.667	99.366	99.428	99.491	97.5655	97.398	96.976	98.736	98.337	100	99.745	99.681	97.905	98.9	99.077	99.587	100	4	99.252	99.214	22.1235	99.361	98.965	99.007	98.413	99.087	99.69	96.4785	99.031	99.628	98.986	98.963	96.047	99.461	98.965	99.707	98.551	98.594	99.598	98.165	99.207	99.732
5	ERR9516350	98.857	99.507	0	0	97.694	98.907	99.667	99.366	99.428	99.491	97.5655	97.398	96.976	98.736	98.337	100	99.745	99.681	97.905	98.9	99.077	99.587	100	4	99.252	99.214	22.1235	99.361	98.965	99.007	98.413	99.087	99.69	96.4785	99.031	99.628	98.986	98.963	96.047	99.461	98.965	99.707	98.551	98.594	99.598	98.165	99.254	99.732
5	ERR9516354	98.857	99.507	0	0	97.694	98.907	99.667	99.366	99.428	99.491	97.5655	97.398	96.976	98.736	98.337	100	99.745	99.681	97.905	98.9	99.077	99.587	100	4	99.252	99.214	22.1235	99.361	98.965	99.007	98.413	99.087	99.69	96.4785	99.031	99.628	98.986	98.963	96.047	99.461	98.965	99.707	98.551	98.594	99.598	98.165	99.254	99.732
5	ERR9516356	98.857	99.507	0	0	97.694	98.907	99.667	99.366	99.428	99.491	97.5655	97.398	96.976	98.736	98.337	100	99.745	99.681	97.905	98.9	99.077	99.587	100	4	99.252	99.214	22.1235	99.361	98.965	99.007	98.413	99.087	99.69	96.4785	99.031	99.628	98.986	98.963	96.047	99.461	98.965	99.707	98.551	98.594	99.598	98.165	99.254	99.732
5	ERR9855643	98.857	99.507	0	0	97.694	98.907	99.667	99.366	99.428	99.491	97.5655	97.398	96.976	98.736	98.337	100	99.745	99.681	97.905	98.9	99.077	99.587	100	4	99.252	99.214	22.1235	99.361	98.965	99.007	98.413	99.087	99.69	96.4785	99.031	99.628	98.986	98.963	96.047	99.461	98.965	99.707	98.551	98.594	99.598	98.165	99.254	99.732
5	SRR1614890	98.857	99.507	0	0	97.694	98.907	99.667	99.366	99.428	99.491	97.5655	97.398	96.976	98.736	98.337	100	99.745	99.681	97.905	98.9	99.077	99.587	100	4	99.252	99.214	22.1235	99.321	98.965	99.007	98.413	99.087	99.69	96.4785	99.031	99.628	98.986	98.963	96.047	99.461	98.965	99.707	98.551	98.594	99.598	98.165	99.254	99.732
6	ERR9516268	98.857	99.507	0	0	97.694	98.907	99.667	99.366	99.428	99.491	97.5655	97.398	96.976	98.736	98.337	100	99.745	99.681	97.905	98.9	99.077	99.587	100	4	99.252	99.214	22.1235	99.361	98.965	99.007	98.413	99.087	99.69	96.4785	99.031	99.628	98.986	98.963	96.047	99.353	98.965	99.707	98.551	98.594	99.598	98.165	99.254	99.732
6	ERR9516349	98.857	99.507	0	0	97.694	98.907	99.667	99.366	99.428	99.491	97.5655	97.398	96.976	98.736	98.337	100	99.745	99.681	97.905	98.9	99.077	99.587	100	4	99.252	99.214	22.1235	99.361	98.965	99.007	98.413	99.087	99.69	96.4785	99.031	99.628	98.986	98.963	96.047	99.353	98.965	99.707	98.551	98.594	99.598	98.165	99.254	99.732
6	SRR7469053	98.857	99.507	0	0	97.694	98.907	99.667	99.366	99.428	99.491	97.5655	97.398	96.976	98.736	98.337	100	99.745	99.681	97.905	98.9	99.077	99.587	100	4	99.252	99.214	22.1235	99.361	98.965	99.007	98.413	99.087	99.69	96.4785	99.031	99.628	98.986	98.963	96.047	99.353	98.965	99.707	98.551	98.594	99.598	98.165	99.254	99.732
6	SRR7514404	98.857	99.507	0	0	0	98.907	99.667	99.366	99.428	99.491	97.5655	97.398	96.976	98.736	98.337	100	99.745	99.681	97.905	98.9	99.077	99.587	100	4	99.252	99.214	22.1235	99.361	98.965	99.007	98.413	99.087	99.69	96.4785	99.031	99.628	98.986	98.963	96.047	99.353	98.965	99.707	98.551	98.594	99.598	98.165	99.254	99.732
6	SRR8159839	98.857	99.507	0	0	97.694	98.907	99.667	99.366	99.428	99.491	97.5655	97.398	96.976	98.736	98.337	100	99.745	99.681	97.905	98.9	99.077	99.587	100	4	99.252	99.214	22.1235	99.361	98.965	99.007	98.413	99.087	84.5348	96.4785	99.031	99.628	98.986	98.963	96.047	99.353	98.965	99.707	98.551	98.594	99.598	98.165	99.254	99.732
6	SRR8159842	98.857	99.507	0	0	97.694	98.907	99.667	99.366	99.428	99.491	97.5655	97.398	96.976	98.736	98.337	100	99.745	99.681	97.905	98.9	99.077	99.587	100	4	99.252	99.214	22.1235	99.361	98.965	99.007	98.413	99.087	80.1365	96.4785	99.031	99.628	98.986	98.963	96.047	99.353	98.965	99.707	98.551	98.594	99.598	98.165	99.254	99.732
6	SRR8225163	98.857	99.507	0	0	97.694	98.907	99.667	99.366	99.428	99.491	97.5655	97.398	96.976	98.736	98.337	100	99.745	99.681	97.905	98.9	99.077	99.587	100	4	99.252	99.214	22.1235	99.361	98.965	99.007	98.413	99.087	99.69	96.4785	99.031	99.628	98.986	98.963	96.047	99.353	98.965	99.707	98.551	98.594	99.598	98.165	99.254	99.732
6	SRR8294664	98.857	99.507	0	0	97.694	98.907	99.667	99.366	99.428	99.491	97.5655	97.398	96.976	98.736	98.337	100	99.745	99.681	97.905	98.9	99.077	99.587	100	4	99.252	99.214	22.1235	99.361	98.965	99.007	98.413	99.087	99.69	96.4785	99.031	99.628	98.986	98.963	96.047	99.353	98.965	99.707	98.551	98.594	99.598	98.165	99.254	99.732
6	SRR8327695	98.857	99.507	0	0	97.694	98.907	99.667	99.366	99.428	99.491	97.5655	97.398	96.976	98.736	98.337	100	99.745	99.681	97.905	98.9	99.077	99.587	100	4	99.252	99.214	22.1235	99.361	98.965	99.007	98.413	99.087	99.69	96.4785	99.031	99.628	98.986	98.963	96.047	99.353	98.965	99.707	98.551	98.594	99.598	98.165	99.254	99.732
6	Salm201804751_S5	98.857	99.507	0	0	97.694	98.907	99.667	99.366	99.428	99.491	97.5655	97.398	96.976	98.736	98.337	100	99.745	99.681	97.905	98.9	99.077	99.587	100	4	99.252	99.214	22.1235	99.361	98.965	99.007	98.413	99.087	99.69	96.4785	99.031	99.628	98.986	98.963	96.047	99.353	98.965	99.707	98.551	98.594	99.598	98.165	99.254	99.732
7	SRR11903203	98.857	99.507	0	0	97.694	98.907	99.667	99.366	99.428	99.491	97.5655	97.398	96.976	98.736	98.337	100	99.745	99.681	97.905	98.9	99.077	99.587	100	4	99.252	99.214	22.1235	99.361	98.965	99.007	98.512	99.087	99.69	96.4785	99.031	99.628	98.986	98.963	96.047	99.461	98.965	99.707	98.551	98.594	99.598	98.165	99.254	99.732
7	SRR11927768	98.857	99.507	0	0	97.694	98.907	99.667	99.366	99.428	99.491	97.5655	97.398	96.976	98.736	98.337	100	99.745	99.681	97.905	98.9	99.077	99.587	100	4	99.252	99.214	22.1235	99.361	98.965	99.007	98.512	99.087	99.69	96.4785	99.031	99.628	98.986	98.963	96.047	99.461	98.965	99.707	98.551	98.594	99.598	98.165	99.254	99.732
7	SRR11927771	98.857	99.507	0	0	97.694	98.907	99.667	99.366	99.428	99.491	97.5655	97.398	96.976	98.736	98.337	100	99.745	99.681	97.905	98.9	99.077	99.587	100	4	99.252	99.214	22.1235	99.361	98.965	99.007	98.512	99.087	99.69	96.4785	99.031	99.628	98.986	98.963	96.047	99.461	98.965	99.707	98.551	98.594	99.598	98.165	99.254	99.732
7	SRR11927779	98.857	99.507	0	0	0	98.907	99.667	99.366	99.428	99.491	97.5655	97.398	96.976	98.736	98.337	100	99.745	99.681	97.905	98.9	99.077	99.587	100	4	99.252	99.214	22.1235	99.361	98.965	99.007	98.512	99.087	99.69	96.4785	99.031	99.628	98.986	98.963	96.047	99.461	98.965	99.707	98.551	98.594	99.598	98.165	99.254	99.732
7	SRR13220459	98.857	99.507	0	0	97.694	98.907	99.667	99.366	99.428	99.491	97.5655	97.398	96.976	98.736	98.337	100	99.745	99.681	97.905	98.9	99.077	99.587	100	4	99.252	99.214	22.1235	99.361	98.965	99.007	98.512	99.087	99.69	96.4785	99.031	99.628	98.986	98.963	96.047	99.461	98.965	99.707	98.551	98.594	99.598	98.165	99.254	99.732
7	SRR13220802	98.857	99.507	0	0	97.694	98.907	99.667	99.366	99.428	99.491	97.5655	97.398	96.976	98.736	98.337	100	99.745	99.681	97.905	98.9	99.077	99.587	100	4	99.252	99.214	22.1235	99.361	98.965	99.007	98.512	99.087	99.69	96.4785	99.031	99.628	98.986	98.963	96.047	99.461	98.965	99.707	98.551	98.594	99.598	98.165	99.254	99.732
7	SRR13221299	98.857	99.507	0	0	97.694	98.907	99.667	99.366	99.428	99.491	97.5655	97.398	96.976	98.736	98.337	100	99.745	99.681	97.905	98.9	99.077	99.587	100	4	99.252	99.214	22.1235	99.361	98.965	99.007	98.512	99.087	99.69	96.4785	99.031	99.628	98.986	98.963	96.047	99.461	98.965	99.707	98.551	98.594	99.598	98.165	99.254	99.732
7	SRR13918193	98.857	99.507	0	0	97.694	98.907	99.667	99.366	99.428	99.491	97.5655	97.398	96.976	98.736	98.337	100	99.745	99.681	97.905	98.9	99.077	99.587	100	4	99.252	99.214	22.1235	99.361	98.965	99.007	98.512	99.087	99.69	96.4785	99.031	99.628	98.986	98.963	96.047	99.461	98.965	99.707	98.551	98.594	99.598	98.165	99.254	99.732
7	SRR14130612	98.857	99.507	0	0	97.694	98.907	99.667	99.366	99.428	99.491	97.5655	97.398	96.976	98.736	98.337	100	99.745	99.681	97.905	98.9	99.077	99.587	100	4	99.252	99.214	22.1235	99.361	98.965	99.007	98.512	99.087	99.69	96.4785	99.031	99.628	98.986	98.963	96.047	99.461	98.965	99.707	98.551	98.594	99.598	98.165	99.254	99.732
7	SRR14232206	98.857	99.507	0	0	97.694	98.907	99.667	99.366	99.428	99.491	97.5655	97.398	96.976	98.736	98.337	100	99.745	99.681	97.905	98.9	99.077	99.587	100	4	99.252	99.214	22.1235	99.361	98.965	99.007	98.512	99.087	99.69	96.4785	99.031	99.628	98.986	98.963	96.047	99.461	98.965	99.707	98.551	98.594	99.598	98.165	99.254	99.732
7	SRR14273000	98.857	99.507	0	0	97.694	98.907	99.667	99.366	99.428	99.491	97.5655	97.398	96.976	98.736	98.337	100	99.745	99.681	97.905	98.9	99.077	99.587	100	4	99.252	99.214	22.1235	99.361	98.965	99.007	98.512	99.087	99.69	96.4785	99.031	99.628	98.986	98.963	96.047	99.461	98.965	99.707	98.551	98.594	99.598	98.165	99.254	99.732
7	SRR15853702	98.857	99.507	0	0	97.694	98.907	99.667	99.366	99.428	99.491	97.5655	97.398	96.976	98.736	98.337	100	99.745	99.681	97.905	98.9	99.077	99.587	100	4	99.252	99.214	22.1235	99.361	98.965	99.007	98.512	99.087	99.69	96.4785	99.031	99.628	98.986	98.963	96.047	99.461	98.965	99.707	98.551	98.594	99.598	98.165	99.254	99.732
7	SRR15853772	98.857	99.507	0	0	97.694	98.907	99.667	99.366	99.428	99.491	97.5655	97.398	96.976	98.736	98.337	100	99.745	99.681	97.905	98.9	99.077	99.587	100	4	99.252	99.214	22.1235	99.361	98.965	99.007	98.512	99.087	99.69	96.4785	99.031	99.628	98.986	98.963	96.047	99.461	98.965	99.707	98.551	98.594	99.598	98.165	99.254	99.732
7	SRR16195344	98.857	99.507	0	0	97.694	98.907	99.667	99.366	99.428	99.491	97.5655	97.398	96.976	98.736	98.337	100	99.745	0	97.905	98.9	99.077	99.587	100	4	99.252	99.214	22.1235	99.361	98.965	99.007	98.512	99.087	99.69	96.4785	99.031	99.628	98.986	98.963	96.047	99.461	98.965	99.707	98.551	98.594	99.598	98.165	99.254	99.732
7	SRR16893027	98.857	99.507	0	0	97.694	98.907	99.667	99.366	99.428	99.491	97.5655	97.398	96.976	98.736	98.337	0	99.745	99.681	97.905	98.9	99.077	99.587	100	4	99.252	99.214	22.1235	99.361	98.965	99.007	98.512	99.087	99.69	96.4785	99.031	99.628	98.986	98.963	96.047	99.461	98.965	99.707	98.551	98.594	99.598	98.165	99.254	99.732
7	SRR17067071	98.857	99.507	0	0	97.694	98.907	99.667	99.366	99.428	99.491	97.5655	97.398	96.976	98.736	98.337	100	99.745	99.681	97.905	98.9	99.077	99.587	100	4	99.252	99.214	22.1235	99.361	98.965	99.007	98.512	99.087	99.69	96.4785	99.031	99.628	98.986	98.963	96.047	99.461	98.965	99.707	98.551	98.594	99.598	98.165	99.254	99.732
7	SRR17067094	98.857	99.507	0	0	97.694	98.907	99.667	99.366	99.428	99.491	97.5655	97.398	96.976	98.736	98.337	100	99.745	99.681	97.905	98.9	99.077	99.587	100	4	99.252	99.214	22.1235	99.361	98.965	99.007	98.512	99.087	99.69	96.4785	99.031	99.628	98.986	98.963	96.047	99.461	98.965	99.707	98.551	98.594	99.598	98.165	99.254	99.732
7	SRR19693263	98.857	99.507	0	0	97.694	98.907	99.667	99.366	99.428	99.491	97.5655	97.398	96.976	98.736	98.337	100	99.745	99.681	97.905	98.9	99.077	99.587	100	4	99.252	99.214	22.1235	99.361	98.965	99.007	98.512	99.087	99.69	96.4785	99.031	99.628	98.986	98.963	96.047	99.461	98.965	99.707	98.551	98.594	99.598	98.165	99.254	99.732
7	Salm202001598_S28	98.857	99.507	0	0	97.694	98.907	99.667	99.366	99.428	99.491	97.5655	97.398	96.976	98.736	98.337	100	99.745	99.681	97.905	98.9	99.077	99.587	100	4	99.252	99.214	22.1235	99.361	98.965	99.007	0	99.087	99.69	96.4785	99.031	99.628	98.986	98.963	96.047	99.461	98.965	99.707	98.551	98.594	99.598	98.165	99.254	99.732
7	Salm202005029_S43	98.857	99.507	0	0	0	98.907	99.667	99.366	99.428	99.491	97.5655	97.398	96.976	98.736	98.337	100	99.745	99.681	97.905	98.9	99.077	99.587	100	4	99.252	99.214	22.1235	99.361	98.965	99.007	98.512	99.087	99.69	96.4785	99.031	99.628	98.986	98.963	96.047	99.461	98.965	99.707	98.551	98.594	99.598	98.165	99.254	99.732
8	ERR9516207	98.857	99.507	0	0	97.694	98.907	99.667	99.366	99.39	99.491	97.5655	97.398	96.976	98.736	98.337	100	99.745	99.681	97.905	98.9	99.077	99.587	100	4	99.252	99.214	22.1235	99.361	98.923	99.007	98.512	99.087	99.69	96.4785	99.031	99.628	98.986	98.963	96.047	99.461	98.965	99.707	98.551	98.594	99.598	98.165	99.254	99.732
8	ERR9516209	98.857	99.507	0	0	97.694	98.907	99.667	99.366	99.39	99.491	97.5655	97.398	96.976	98.736	98.337	100	99.745	99.681	97.905	98.9	99.077	99.587	100	4	99.252	99.214	22.1235	99.361	98.923	99.007	98.512	99.087	99.69	96.4785	99.031	99.628	98.986	98.963	96.047	99.461	98.965	99.707	98.551	98.594	99.598	98.165	99.254	99.732
8	ERR9516214	98.857	99.507	0	0	97.694	98.907	99.667	99.366	99.428	99.491	97.5655	97.367	96.976	98.736	98.337	100	99.745	99.681	97.905	98.9	99.077	99.587	100	4	99.252	99.214	22.1235	99.361	98.965	99.007	98.512	99.087	99.69	96.4785	99.031	99.628	98.986	98.963	96.047	99.461	98.965	99.707	98.551	98.594	99.598	98.165	99.254	99.732
8	ERR9516225	98.857	99.507	0	0	97.694	98.907	99.667	99.366	99.428	99.491	97.5655	97.367	96.976	98.736	98.337	100	99.745	99.681	97.905	98.9	99.189	99.587	100	4	99.252	99.214	22.1235	99.361	98.923	99.007	98.512	99.087	99.69	96.4785	99.031	99.628	98.986	98.963	96.047	99.461	98.965	99.707	98.551	98.594	99.598	98.165	99.254	99.732
8	ERR9516226	98.857	99.507	0	0	97.694	98.907	99.667	99.366	99.428	99.491	97.5655	97.398	96.976	98.736	98.337	100	99.745	99.681	97.905	98.9	99.189	99.587	100	4	99.252	99.214	22.1235	99.361	98.923	99.007	98.512	99.087	99.69	96.4785	99.031	99.628	98.986	98.963	96.047	99.461	98.965	99.707	98.551	98.594	99.598	98.165	99.254	99.732
8	ERR9516228	98.857	99.507	0	0	97.694	98.907	99.667	99.366	99.428	99.491	97.5655	97.398	96.976	98.736	98.337	100	99.745	99.681	97.905	98.9	99.077	99.587	100	4	99.252	99.214	22.1235	99.361	98.923	99.007	98.512	99.087	99.69	96.4785	99.031	99.628	98.986	98.963	96.047	99.461	98.965	99.707	98.551	98.594	99.598	98.165	99.254	99.732
8	ERR9516234	98.857	99.507	0	0	97.694	98.907	99.667	99.366	99.428	99.491	97.5655	97.398	96.976	98.736	98.337	100	99.745	99.681	97.905	98.9	99.077	99.587	100	4	99.252	99.214	22.1235	99.361	98.923	99.007	98.512	99.087	99.69	96.4785	99.031	99.628	98.986	98.963	96.047	99.461	98.904	99.707	98.551	98.594	99.598	98.165	99.254	99.732
8	ERR9516241	98.857	99.507	0	0	97.694	98.907	99.667	99.366	99.428	99.491	97.5655	97.367	96.976	98.736	98.337	100	99.745	99.681	97.905	98.9	99.077	99.587	100	4	99.252	99.214	22.1235	99.361	98.965	99.007	98.512	99.087	99.69	96.4785	99.031	99.628	98.986	98.963	96.047	99.461	98.965	99.707	98.551	98.594	99.598	98.165	99.254	99.732
8	ERR9516242	98.857	99.507	0	0	97.694	98.907	99.667	99.366	99.428	99.491	97.5655	97.367	96.976	98.736	98.337	100	99.745	99.681	97.905	98.9	99.189	99.587	100	4	99.252	99.214	22.1235	99.361	98.923	99.007	98.512	99.087	99.69	96.4785	99.031	99.628	98.986	98.963	96.047	99.461	98.965	99.707	98.551	98.594	99.598	98.165	99.254	99.732
8	ERR9516257	98.857	99.507	0	0	97.694	98.907	99.667	99.366	99.428	99.491	97.5655	97.398	96.976	98.736	98.254	100	99.745	99.681	97.905	98.9	99.077	99.587	100	4	99.252	99.214	22.1235	99.361	98.923	99.007	98.512	99.087	99.69	96.4785	99.031	99.628	98.986	98.963	96.047	99.461	98.965	99.707	98.551	98.594	99.598	98.165	99.254	99.732
8	ERR9516307	98.857	99.507	0	0	97.694	98.907	99.667	99.366	99.428	99.491	97.5655	97.367	96.976	98.736	98.337	100	99.745	99.681	97.905	98.9	99.189	99.587	100	4	99.252	99.214	22.1235	99.361	98.923	99.007	98.512	99.087	99.69	96.4785	99.031	99.628	98.986	98.963	96.047	99.461	98.965	99.707	98.551	98.594	99.598	98.165	99.254	99.732
8	ERR9516339	98.857	99.507	0	0	97.694	98.907	99.667	99.366	99.428	99.491	97.5655	97.398	96.976	98.736	98.337	100	99.745	99.681	97.905	98.9	99.077	99.587	100	4	99.252	99.214	22.1235	99.361	98.923	99.007	98.512	99.087	99.69	96.4785	99.031	99.628	98.986	98.963	96.047	99.461	98.965	99.707	98.551	98.594	99.598	98.165	99.254	99.732
8	ERR9516358	98.857	99.507	0	0	97.694	98.907	99.667	99.366	99.39	99.491	97.5655	97.398	96.976	98.736	98.337	100	99.745	99.681	97.905	98.9	99.077	99.587	100	4	99.252	99.214	22.1235	99.361	98.923	99.007	98.512	99.087	99.69	96.4785	99.031	99.628	98.986	98.963	96.047	99.461	98.965	99.707	98.551	98.594	99.598	98.165	99.254	99.732
8	SRR10604677	98.857	99.507	0	0	97.694	98.907	99.667	99.366	99.428	99.491	97.5655	97.398	96.976	98.736	98.337	100	99.66	99.681	97.905	98.9	99.077	99.587	100	4	99.252	99.214	22.1235	99.361	98.965	99.007	98.512	99.087	99.69	96.4785	99.031	99.628	98.986	98.963	96.047	99.461	98.965	99.707	98.551	98.594	99.598	98.165	99.254	99.732
8	SRR1965653	98.857	99.507	0	0	97.694	98.907	99.667	99.366	99.428	99.491	97.5655	97.398	96.976	98.736	98.254	100	99.745	99.681	97.905	98.9	99.077	99.587	100	4	99.252	99.214	22.1235	99.361	98.923	98.969	98.512	99.087	99.69	96.4785	99.031	99.628	98.986	98.963	96.047	99.461	98.965	99.707	98.551	98.594	99.598	98.165	99.254	99.732
8	SRR7310602	98.857	99.507	0	0	97.694	98.907	99.667	99.366	99.428	99.491	97.5655	97.398	96.976	98.736	98.337	100	99.745	99.681	97.905	98.9	99.077	99.587	100	4	99.252	99.214	22.1235	99.361	98.923	99.007	98.512	99.087	99.69	96.4785	99.031	99.628	98.986	98.963	96.047	99.461	98.965	99.707	98.551	98.594	99.598	98.165	99.254	99.732
8	SRR7343938	98.857	99.507	0	0	97.694	98.907	99.667	99.366	99.428	99.491	97.5655	97.398	96.976	98.736	98.337	100	99.745	99.681	97.905	98.9	99.077	99.587	100	4	99.252	99.214	22.1235	99.361	98.923	99.007	98.512	99.087	99.69	96.4785	99.031	99.628	98.986	98.963	96.047	99.461	98.965	99.707	98.551	98.594	99.598	98.165	99.254	99.732
8	SRR7350870	98.857	99.507	0	0	97.694	98.907	99.667	99.366	99.428	99.491	97.5655	97.398	96.976	98.736	98.337	100	99.745	99.681	97.905	98.9	99.077	99.587	100	4	99.252	99.214	22.1235	99.361	98.923	99.007	98.512	99.087	99.69	96.4785	99.031	99.628	98.986	98.963	96.047	99.461	98.965	99.707	98.551	98.594	99.598	98.165	99.254	99.732
8	SRR8706130	98.857	99.507	0	0	97.694	98.907	99.667	99.366	99.428	99.491	97.5655	97.398	96.976	98.736	98.337	100	99.745	99.681	97.905	98.9	99.077	99.587	100	4	99.252	99.214	22.1235	99.361	98.965	99.007	98.512	99.087	99.69	96.4785	99.031	99.628	98.986	98.963	96.047	99.461	98.965	99.707	98.551	98.594	99.598	98.165	99.254	99.732
NA	12072491	98.857	99.507	0	0	97.694	98.907	99.667	99.366	99.428	99.491	97.5655	97.398	96.976	98.736	98.337	100	99.745	99.681	97.905	98.9	99.077	99.587	100	4	99.252	99.214	22.1235	99.361	98.965	99.007	98.413	99.087	99.69	96.4785	99.031	99.628	98.986	98.963	96.047	99.461	98.965	99.707	98.551	98.594	99.598	98.165	99.254	99.732
NA	ERR9516220	98.857	99.507	99.646	99.545	97.694	98.907	99.667	99.366	99.428	99.491	97.5655	97.398	96.976	98.736	98.337	100	99.745	99.681	97.905	98.852	99.323	99.587	100	4	99.145	99.214	22.1235	99.361	98.965	99.007	98.512	99.087	99.69	96.4785	99.031	99.628	98.986	99.533	99.679	99.461	98.965	99.658	98.551	98.594	99.598	98.165	99.254	99.732
NA	ERR9516222	98.857	99.507	0	0	97.694	98.907	99.667	99.366	99.428	99.491	97.5655	97.398	96.976	98.736	98.337	100	99.745	99.681	97.905	98.9	99.077	99.587	100	4	99.252	99.214	22.1235	99.361	98.965	99.007	98.512	99.087	99.69	96.4785	99.031	99.628	98.986	98.963	96.047	99.461	98.965	99.707	98.551	98.594	99.598	98.165	99.254	99.732
NA	ERR9516247	98.857	99.507	0	0	97.694	98.907	99.667	99.366	99.428	99.491	97.5655	97.398	96.976	98.736	98.337	100	99.745	99.681	97.905	98.9	99.077	99.587	100	4	99.252	99.214	22.1235	99.361	98.965	99.007	98.512	99.087	99.69	96.4785	99.031	99.628	98.986	98.963	96.047	99.461	98.965	99.707	98.551	98.594	99.598	98.165	99.254	99.732
NA	ERR9516255	98.857	99.507	0	0	97.694	98.907	99.667	99.366	99.428	99.491	97.5655	97.398	96.976	98.736	98.337	100	99.745	99.681	97.905	98.9	99.077	99.587	100	4	99.252	99.214	21.4374	99.361	98.965	99.007	98.512	99.087	99.69	96.4785	99.031	99.628	98.986	98.963	96.047	99.461	98.965	99.707	98.551	98.594	99.598	98.165	99.254	99.732
NA	ERR9516330	98.857	99.507	0	0	97.694	98.907	99.667	99.366	99.428	99.491	97.5655	97.398	96.976	98.736	98.337	100	99.745	99.681	97.905	98.9	99.077	99.587	100	4	99.252	99.214	22.1235	99.361	98.965	99.007	98.512	99.087	99.69	96.4785	99.031	99.628	98.986	98.963	96.047	99.461	98.965	99.707	98.551	98.594	99.598	98.165	99.254	99.598
NA	ITM_8091960	98.857	99.507	0	0	0	98.907	99.667	99.366	99.428	99.491	97.5655	97.398	96.976	98.736	98.337	100	99.66	99.681	97.905	98.9	99.077	99.587	100	4	99.252	99.214	22.1235	99.361	98.965	99.007	98.512	99.087	99.69	96.4785	99.031	99.628	98.986	98.963	96.047	99.461	98.965	99.707	98.551	98.594	99.598	98.165	99.254	99.598
NA	SRR18163727	98.857	99.507	0	0	97.694	98.816	99.667	99.366	99.428	99.491	97.5655	97.398	96.976	98.736	98.337	100	99.745	99.681	97.905	98.9	99.077	99.587	100	4	99.252	99.214	22.1235	99.361	98.965	99.007	98.413	99.087	99.69	96.4785	99.031	99.628	98.986	98.963	96.047	99.461	98.965	99.707	98.551	98.523	99.598	98.165	99.254	99.732
NA	Salm202205355_S98	98.857	99.507	0	0	97.694	98.816	99.667	99.366	99.428	99.491	97.5655	97.398	96.976	98.736	98.337	100	99.745	99.681	97.905	98.9	99.077	99.587	100	4	99.252	99.214	22.1235	99.361	98.965	99.007	98.413	99.087	99.69	96.4785	99.031	99.628	98.986	98.963	96.047	99.461	98.965	99.707	98.551	98.523	99.598	98.165	99.254	99.732
[truncated: 148 more columns]
